# Supplementary material for: Notoginsenoside R1 Facilitated Wound Healing in High-Fat Diet/Streptozotocin-Induced Diabetic Rats
Source: Oxid Med Cell Longev. 2022 Jan 13;2022:2476493. doi: 10.1155/2022/2476493 (PMC8777460; doi:10.1155/2022/2476493)
Supplement: Supplementary 2 — Tab. S2: gene expression of diabetic wounds treated with NR1 by using RNA-Seq analysis. [file 2476493.f2.txt]

gene_id	Control1_count	Control2_count	Control3_count	STZ1_count	STZ2_count	STZ3_count	STZ_BBR1_count	STZ_BBR2_count	STZ_BBR3_count	STZ_R11_count	STZ_R12_count	STZ_R13_count	Control1_fpkm	Control2_fpkm	Control3_fpkm	STZ1_fpkm	STZ2_fpkm	STZ3_fpkm	STZ_BBR1_fpkm	STZ_BBR2_fpkm	STZ_BBR3_fpkm	STZ_R11_fpkm	STZ_R12_fpkm	STZ_R13_fpkm	STZ_BBRvsSTZ_STZ_BBR	STZ_BBRvsSTZ_STZ	STZ_BBRvsSTZ_log2FoldChange	STZ_BBRvsSTZ_pvalue	STZ_BBRvsSTZ_padj	STZ_R1vsSTZ_STZ_R1	STZ_R1vsSTZ_STZ	STZ_R1vsSTZ_log2FoldChange	STZ_R1vsSTZ_pvalue	STZ_R1vsSTZ_padj	STZvsControl_STZ	STZvsControl_Control	STZvsControl_log2FoldChange	STZvsControl_pvalue	STZvsControl_padj	gene_name	gene_chr	gene_start	gene_end	gene_strand	gene_length	gene_biotype	gene_description	tf_family
ENSRNOG00000003897	1326149	696612	460880	245783	1217823	1044551	1121162	747393	563883	426589	629944	1338492	14280.67043	6819.59296	5190.366134	2860.004208	13818.525	11365.86633	11525.61014	8185.938124	5986.59226	5180.674057	7156.337753	15874.63311	781814.5078	852751.9716	-0.125302959	0.823546964	0.984573485	811727.8663	806923.5173	0.008559897	0.989585753	0.999995905	852051.276	797217.7727	0.09596235	0.881482508	0.987916568	Col1a1	10	82745801	82762789	+	5825	protein_coding	collagen, type I, alpha 1 [Source:RGD Symbol;Acc:61817]	Collagen
ENSRNOG00000003357	719498	413235	274368	162392	588275	642857	813535	506671	443132	243874	409311	849642	9471.50276	4945.356736	3777.257694	2310.002694	8160.014562	8551.066755	10223.6229	6783.885417	5751.178087	3620.55495	5684.278222	12318.47409	566297.8729	473218.6131	0.259051592	0.612878147	0.954131052	508983.8613	447736.1784	0.184967074	0.769266359	0.999995905	472816.6731	451346.1065	0.067043619	0.908973706	0.989429757	Col3a1	9	52023295	52059217	+	4765	protein_coding	collagen, type III, alpha 1 [Source:RGD Symbol;Acc:71029]	VWC
ENSRNOG00000034234	128094	186966	210951	456146	190743	229033	169644	217788	238731	252769	180276	107745	5200.588699	6900.770512	8956.929723	20011.79973	8160.06412	9395.900358	6575.087027	8993.3361	9555.797576	11573.58414	7721.367885	4817.841281	202901.3749	303761.5802	-0.58216195	0.154505453	0.777664631	183949.4093	286407.5197	-0.638762238	0.194985364	0.999995905	303420.976	169610.9093	0.839089859	0.060069624	0.482366179	Mt-co1	MT	5323	6867	+	1545	protein_coding	mitochondrially encoded cytochrome c oxidase 1 [Source:RGD Symbol;Acc:621871]	-
ENSRNOG00000012840	217681	147495	98282	83421	212212	199806	219366	150278	136217	99057	122081	219103	6618.712242	4077.007424	3125.221617	2740.860452	6798.986153	6138.724203	6367.391794	4647.415904	4083.3696	3396.710155	3915.91869	7337.24368	162676.4913	168920.369	-0.054339168	0.891692346	0.989175957	149278.6756	159747.1743	-0.097784614	0.838390912	0.999995905	168772.4122	148462.9688	0.184974336	0.691106355	0.971219385	Sparc	10	40742400	40764185	-	2063	protein_coding	secreted protein, acidic, cysteine-rich (osteonectin) [Source:RGD Symbol;Acc:3742]	-
ENSRNOG00000017786	29938	45064	278703	188434	71622	127561	40435	189688	237488	423408	116783	21711	1307.737412	1789.528957	12731.90137	8894.378117	3296.593899	5630.309902	1686.143345	8427.539153	10227.60244	20858.21627	5381.582507	1044.5019	152828.0016	133915.3325	0.190583961	0.767393392	0.979255186	193234.2359	126306.4859	0.613414631	0.487788733	0.999995905	133766.3244	118705.4071	0.172323851	0.839963336	0.98480098	Acta1	19	56674074	56677084	-	1436	protein_coding	actin, alpha 1, skeletal muscle [Source:RGD Symbol;Acc:2025]	Actin
ENSRNOG00000049695	28647	38274	307249	237344	71663	77994	34343	160351	184714	322837	169330	23791	99.04264992	120.2979382	1110.931905	886.7065522	261.0714195	272.4713968	113.3497625	563.8686293	629.6182681	1258.771058	617.6033218	90.59149843	124066.6094	134921.7881	-0.121012452	0.862472075	0.988074245	176141.3634	127113.5735	0.470609113	0.581018477	0.999995905	134762.8601	126056.3267	0.096347152	NA	1	Myh1	10	53713938	53848347	+	18143	protein_coding	myosin, heavy chain 1, skeletal muscle, adult [Source:RGD Symbol;Acc:735061]	-
ENSRNOG00000018454	139344	149027	62301	53065	105111	94696	120091	133669	115513	92643	152637	104399	5620.954682	5465.098548	2628.274287	2313.068722	4467.77425	3859.846784	4624.572081	5484.230086	4593.958606	4214.584478	6495.524776	4638.203424	119503.9031	86432.5847	0.467408038	0.124973847	0.744531918	117951.7762	81708.84275	0.529631788	0.137247522	0.999995905	86354.6359	111042.279	-0.362765598	0.389464601	0.900808714	Apoe	1	80612895	80617057	-	1555	protein_coding	apolipoprotein E [Source:RGD Symbol;Acc:2138]	-
ENSRNOG00000030700	61024	81913	94606	179963	89570	102913	80974	96005	105398	110351	86347	53567	4882.438851	5957.995917	7916.052757	15558.86535	7551.269283	8319.993754	6184.733859	7812.556129	8313.863984	9957.097437	7288.128244	4720.251171	91423.27632	128930.335	-0.495958719	0.16026296	0.784071181	85040.64613	121602.7061	-0.515952077	0.232413856	0.999995905	128789.0993	76657.23386	0.748515409	0.056553076	0.46863117	Mt-cox3	MT	8599	9382	+	784	protein_coding	mitochondrially encoded cytochrome c oxidase III [Source:RGD Symbol;Acc:621873]	-
ENSRNOG00000031979	55357	80547	87469	156662	77775	94039	66480	89587	93160	97490	69706	43934	5098.913426	6744.747405	8425.838129	15592.91515	7548.598981	8752.45154	5845.68466	8392.923082	8459.972978	10127.10948	6773.417812	4456.947112	80808.1643	113641.6551	-0.491919509	0.171778453	0.795032047	71815.68515	107189.1835	-0.577789882	0.191479101	0.999995905	113517.4172	71956.94856	0.657706302	0.090914674	0.57901709	Mt-atp6	MT	7919	8599	+	681	protein_coding	mitochondrially encoded ATP synthase 6 [Source:RGD Symbol;Acc:621239]	-
ENSRNOG00000031766	47764	67130	74719	133590	70055	71418	56441	78205	83497	86823	61815	40317	2621.239256	3349.144215	4288.356505	7922.066439	4051.038338	3960.319992	2956.922586	4365.195022	4517.636143	5373.547648	3578.759044	2436.833324	70746.33204	95289.27439	-0.42965905	0.248497532	0.852934346	64277.10615	89870.65804	-0.483546451	0.274106783	0.999995905	95185.14908	61125.62553	0.638957641	0.105075466	0.616389753	Mt-cytb	MT	14136	15278	+	1143	protein_coding	mitochondrially encoded cytochrome b [Source:RGD Symbol;Acc:620081]	-
ENSRNOG00000018991	33942	19549	96228	73392	25485	27693	61892	123298	87126	128659	112124	36901	798.0016842	417.8324384	2366.037896	1864.548388	631.3530152	657.8895756	1389.12132	2948.394335	2019.52186	3411.354816	2780.978126	955.5120251	88740.01996	44049.91752	1.01044469	0.050109043	0.555606849	94192.03906	41512.28611	1.182064449	0.055602785	0.745565584	43998.98327	49865.66474	-0.180578945	0.802108984	0.984319738	Gsn	3	14467330	14508911	+	2668	protein_coding	gelsolin [Source:RGD Symbol;Acc:1303089]	-
ENSRNOG00000030371	40684	57146	62025	127915	60019	72795	49224	65492	72156	78794	57207	34225	3730.952741	4764.234911	5948.626935	12675.82207	5799.707615	6745.501966	4309.355131	6108.681931	6523.834815	8149.098983	5534.493569	3456.775712	60575.79371	90268.19492	-0.575476989	0.128553541	0.74748901	57890.59753	85132.97892	-0.556390487	0.227737336	0.999995905	90168.70248	51500.16825	0.808048083	0.043509782	0.412856918	Mt-co2	MT	7006	7689	+	684	protein_coding	mitochondrially encoded cytochrome c oxidase II [Source:RGD Symbol;Acc:621872]	-
ENSRNOG00000009439	60169	77346	49583	70346	56896	56392	70540	66810	57487	63799	78078	58495	2717.20717	3175.404421	2341.728903	3432.795426	2707.403185	2573.262413	3041.057941	3068.701088	2559.493361	3249.257817	3719.728565	2909.379312	62925.71296	63288.12939	-0.008283327	0.96888895	0.998175921	67789.31579	59741.12808	0.182335769	0.431147428	0.999995905	63223.34437	59584.50653	0.085513502	0.719120488	0.974538959	Eef1a1	8	85838869	85840818	-	1389	protein_coding	eukaryotic translation elongation factor 1 alpha 1 [Source:RGD Symbol;Acc:67387]	GTP_EFTU
ENSRNOG00000012660	62158	44951	12840	11899	97131	104178	53991	46197	42354	12088	22419	81626	1207.483462	793.8432287	260.8573276	249.7774229	1988.214612	2044.922225	1001.255262	912.7694373	811.1720819	264.8249829	459.4444475	1746.402388	45975.33685	72179.14526	-0.650725842	0.321315948	0.890522162	39401.91688	68328.6358	-0.794230218	0.362730491	0.999995905	72120.91285	38014.56291	0.923859236	0.251308455	0.820390507	Postn	2	143656793	143688087	+	3229	protein_coding	periostin, osteoblast specific factor [Source:RGD Symbol;Acc:1305285]	-
ENSRNOG00000010079	12026	10279	79240	63034	16854	16652	27665	61910	48622	174807	64007	6634	475.6310743	369.5822585	3277.535059	2693.906048	702.3818051	665.4754579	1044.525331	2490.422219	1895.903568	7797.011652	2670.6016	288.9722443	45067.46754	33737.83266	0.417717764	0.493755424	0.940198729	84164.33263	31774.63795	1.405324801	0.149711197	0.999995905	33697.31165	34143.27392	-0.018972274	NA	1	Car3	2	88126667	88135410	-	1586	protein_coding	carbonic anhydrase 3 [Source:RGD Symbol;Acc:2241]	-
ENSRNOG00000014288	70079	39975	26429	18424	54865	61283	76471	53546	62736	17668	29316	58109	522.9386175	271.1830362	206.2516385	148.5611663	431.399308	462.0824307	544.7520446	406.3993543	461.5449964	148.6861621	230.7810488	477.5709076	62017.3193	45739.77239	0.439218472	0.321661088	0.890522162	35588.89922	43269.16659	-0.281915519	0.631423329	0.999995905	45700.22998	43778.72524	0.061970503	0.910484962	0.989429757	Fn1	9	78900103	78969078	-	8406	protein_coding	fibronectin 1 [Source:RGD Symbol;Acc:2624]	fn3
ENSRNOG00000017206	29499	25131	37654	37573	22876	24121	59251	88070	72658	53183	80082	38674	315.4404904	244.3043183	421.0901878	434.1547678	257.7575977	260.628602	604.8464152	957.8583709	765.9986222	641.3621401	903.394969	455.4711578	71434.15534	29229.02866	1.289213922	7.88E-05	0.011531492	57988.69381	27576.69547	1.072324398	0.00522726	0.212781375	29197.8484	29990.4944	-0.038641219	0.913599613	0.989894638	Igfbp5	9	80150211	80167033	-	5866	protein_coding	insulin-like growth factor binding protein 5 [Source:RGD Symbol;Acc:2876]	-
ENSRNOG00000020266	44192	55056	38751	50147	42741	44931	45549	43754	44831	52890	52752	39927	950.297161	1076.295831	871.4702125	1165.250475	968.4600183	976.2891885	935.0479939	956.9664112	950.4485339	1282.654486	1196.70558	945.6144442	43325.33724	47433.36377	-0.130688652	0.42980747	0.924870335	49348.38093	44782.63736	0.140064144	0.534717249	0.999995905	47385.29262	44042.80099	0.105524486	0.587464586	0.954757262	Eef2	7	11401501	11406771	-	2917	protein_coding	eukaryotic translation elongation factor 2 [Source:RGD Symbol;Acc:61979]	GTP_EFTU
ENSRNOG00000016837	9300	9948	105605	46708	25890	36611	13332	63021	71223	130423	35668	7354	405.6731521	394.4939276	4817.610191	2201.623977	1189.999039	1613.695285	555.172447	2796.029604	3063.006967	6416.051573	1641.363182	353.3040259	48266.07094	37650.0672	0.358353232	0.548036949	0.947842336	59649.45744	35527.86099	0.747551527	0.377370341	0.999995905	37609.8756	42196.52983	-0.166016603	0.856909537	0.986545792	Ckm	1	80321585	80331841	+	1438	protein_coding	creatine kinase, muscle [Source:RGD Symbol;Acc:2358]	-
ENSRNOG00000018087	49851	41847	25913	44828	56825	53641	46735	49048	50686	29691	40625	42216	1683.891772	1285.037665	915.4019923	1636.244578	2022.558011	1830.854308	1507.029759	1685.096438	1687.962225	1131.059542	1447.659037	1570.540081	47359.15636	53277.2752	-0.169880536	0.326667594	0.892681679	38067.95045	50331.69716	-0.402889424	0.084005308	0.866767873	53226.23768	37563.27399	0.502811703	0.092437155	0.582722953	Vim	17	80882666	80891212	+	1857	protein_coding	vimentin [Source:RGD Symbol;Acc:621646]	Filament
ENSRNOG00000030644	28510	37826	48879	81761	37355	43322	38801	46824	49031	54412	37373	25446	1872.604444	2258.658013	3357.569435	5803.01354	2585.346845	2875.239002	2432.937947	3128.099082	3175.074991	4030.545836	2589.64006	1840.771993	43607.97123	56289.04953	-0.36826207	0.329197476	0.893362853	39895.36491	53080.89304	-0.411972745	0.371413387	0.999995905	56226.63378	37286.75076	0.592589737	0.172173433	0.741884509	Mt-nd1	MT	2740	3694	+	955	protein_coding	NADH-ubiquinone oxidoreductase chain 1 [Source:UniProtKB/Swiss-Prot;Acc:P03889]	-
ENSRNOG00000011292	41258	28776	42056	23602	113131	24807	47029	58929	17863	45247	27395	46770	578.3188337	366.6914782	616.5112222	357.4921644	1670.944529	351.3581498	629.3093578	840.1394787	246.8584322	715.2688247	405.1007811	722.0348785	40177.15942	55588.37092	-0.468411402	0.499692146	0.940198729	40700.76578	52567.77755	-0.369126378	0.576606413	0.999995905	55544.50156	36415.74381	0.60907943	0.356259181	0.885263621	Col1a2	4	31534225	31569151	+	4475	protein_coding	collagen, type I, alpha 2 [Source:RGD Symbol;Acc:621351]	Collagen
ENSRNOG00000013262	6960	15365	69607	85630	17259	32797	10268	47920	51871	124075	39316	6067	413.0346211	828.9360157	4320.00243	5491.129899	1079.230195	1966.653988	581.7044121	2892.392211	3034.843087	8303.894888	2461.382761	396.5362128	36004.01161	47257.06595	-0.392376331	0.589179114	0.950974522	58195.56929	44517.13774	0.386541109	0.684010588	0.999995905	47200.19552	30698.98083	0.620597515	0.493401628	0.932961905	Myl1	9	73937823	73958480	-	1057	protein_coding	myosin, light chain 1 [Source:RGD Symbol;Acc:1598796]	-
ENSRNOG00000001254	61927	42983	21310	21378	59123	64392	49021	40345	36822	16387	27791	57120	1051.278549	663.3545512	378.333736	392.1600876	1057.585448	1104.55233	794.4365355	696.6114978	616.2820788	313.7310894	497.7079145	1067.966433	40679.873	49286.58386	-0.276883025	0.508728874	0.941169943	34305.04721	46619.82671	-0.442526028	0.448220413	0.999995905	49243.69443	40259.11979	0.290621332	0.58977989	0.954757262	Col6a2	20	12773427	12801180	+	3695	protein_coding	collagen, type VI, alpha 2 [Source:RGD Symbol;Acc:1305585]	VWA
ENSRNOG00000004554	38190	31786	43066	20554	31332	35337	52187	42804	39981	43402	45192	39276	1286.536719	973.4634152	1517.263189	748.2167674	1112.197431	1202.870362	1678.317567	1466.62823	1327.885363	1648.931493	1606.078249	1457.241133	43509.85863	29801.54886	0.545950165	0.036163885	0.495024091	43340.61818	28167.58058	0.621679145	0.020248978	0.462081054	29773.79029	36655.69491	-0.299985563	0.330145073	0.873049674	Dcn	7	38742051	38782323	+	1862	protein_coding	decorin [Source:RGD Symbol;Acc:61895]	-
ENSRNOG00000016695	48339	38535	21722	16407	50912	51282	47829	42513	38318	19353	37054	47859	987.3475422	715.5483406	464.0086267	362.1263461	1095.755824	1058.410068	932.616231	883.1964151	771.6309246	445.8009881	798.4359741	1076.632908	41518.34369	40350.51655	0.041157825	0.924665417	0.993062645	35218.97706	38169.76908	-0.116080271	0.827071548	0.999995905	40315.8433	34649.8206	0.218497529	0.669706002	0.965076306	Mmp2	19	15542765	15570611	-	3071	protein_coding	matrix metallopeptidase 2 [Source:RGD Symbol;Acc:621316]	Hemopexin
ENSRNOG00000052802	15951	17751	100181	32198	26114	32239	17533	54115	62241	60906	21975	11481	621.4615202	628.724494	4081.929959	1355.544505	1072.064635	1269.183773	652.1114743	2144.406663	2390.767225	2676.127179	903.2080988	492.6490931	43690.00683	31119.63581	0.489474474	0.307819866	0.882920292	32344.38147	29383.27298	0.138515362	0.818296948	0.999995905	31088.04414	44822.0485	-0.527849338	0.47712582	0.931392686	Aldoa	1	198228387	198233588	-	1610	protein_coding	aldolase A, fructose-bisphosphate [Source:RGD Symbol;Acc:2089]	-
ENSRNOG00000017645	7689	13919	66267	57218	15466	34630	10708	46133	46913	102351	24255	6318	659.7884186	1085.810632	5946.836454	5305.496805	1398.408564	3002.644655	877.1673758	4026.332918	3968.829454	9904.835334	2195.678339	597.0986529	33942.34353	37140.5202	-0.129911649	0.842040593	0.987034769	45771.56351	35016.76398	0.386398833	0.666882391	0.999995905	37097.86268	29362.00556	0.337382999	0.690192957	0.971219385	Mylpf	1	198655742	198658583	+	731	protein_coding	myosin light chain, phosphorylatable, fast skeletal muscle [Source:RGD Symbol;Acc:3141]	-
ENSRNOG00000002052	40526	27506	31757	11898	26420	29379	54816	49412	40294	32689	44313	38996	620.6203275	382.9401673	508.6108061	196.8905071	426.3304097	454.617224	801.3806992	769.6403812	608.3689523	564.565368	715.9060298	657.7244107	46646.18943	23058.50724	1.016453493	0.005757488	0.194224125	39224.25037	21805.57776	0.847043947	0.027803643	0.541057412	23037.97435	32268.58452	-0.486110391	0.232284737	0.804138837	Ccdc80	11	60645661	60679249	-	4096	protein_coding	coiled-coil domain containing 80 [Source:RGD Symbol;Acc:69421]	-
ENSRNOG00000031033	23131	31600	42431	54174	29697	35048	32551	39744	42339	44198	29450	19248	1396.468247	1734.342901	2679.006588	3534.159264	1889.167552	2138.043402	1876.032133	2440.458281	2520.0645	3009.259336	1875.661944	1279.834783	37127.71873	41100.11773	-0.146645083	0.64873378	0.961563888	31623.95434	38773.45133	-0.294052856	0.495853045	0.999995905	41055.79224	31473.43476	0.383451757	0.333024984	0.873833677	Mt-nd2	MT	3904	4942	+	1039	protein_coding	mitochondrially encoded NADH dehydrogenase 2 [Source:RGD Symbol;Acc:620556]	-
ENSRNOG00000020332	6597	10368	60684	71651	15157	26727	8347	40994	42979	98241	33927	5620	369.1416725	527.4154017	3551.196051	4332.388599	893.6780357	1511.170356	445.8782481	2333.082228	2371.03138	6199.543456	2002.740414	346.3494878	30214.18206	39552.03955	-0.388530135	0.593266838	0.950974522	47274.43334	37258.67456	0.343477026	0.709568141	0.999995905	39504.51238	26037.20356	0.601439004	0.511973992	0.937495126	Tnnt3	1	215666628	215683628	+	1121	protein_coding	troponin T type 3 (skeletal, fast) [Source:RGD Symbol;Acc:3883]	-
ENSRNOG00000001249	51601	35856	17091	16591	45894	48801	42911	34798	33429	11505	22808	49761	1050.21372	663.4262278	363.7817449	364.8805298	984.2302825	1003.609842	833.7339495	720.3391361	670.7757581	264.074542	489.7104655	1115.42484	35821.60334	37865.73287	-0.080066694	0.846596934	0.987239937	28459.90295	35816.27972	-0.331688298	0.592387708	0.999995905	37832.79592	33329.80805	0.182822435	0.736360066	0.977910512	Col6a1	20	12658065	12675561	+	3082	protein_coding	collagen, type VI, alpha 1 [Source:RGD Symbol;Acc:1565398]	VWA
ENSRNOG00000034254	38562	36252	30910	28134	41834	26125	53517	29331	26286	22724	30762	35398	1733.953899	1481.90784	1453.552959	1366.998495	1982.114008	1187.000539	2297.254113	1341.430027	1165.297739	1152.346586	1459.234791	1753.026027	34987.3492	33067.87982	0.081405677	0.821766035	0.984357041	30079.98981	31236.66885	-0.054434948	0.863497827	0.999995905	33036.76812	33934.99795	-0.038703221	0.889440803	0.988851226	Actb	12	13715843	13718841	+	1395	protein_coding	actin, beta [Source:RGD Symbol;Acc:628837]	Actin
ENSRNOG00000018184	12324	15698	65842	50224	21774	29674	13094	39892	42197	72806	23270	9255	248.0883923	287.2832517	1386.154462	1092.507961	461.8641099	603.5975494	251.6322916	816.7774192	837.4728465	1652.883594	494.1783895	205.1931322	31070.92919	35186.55069	-0.179461546	0.736396799	0.975109897	36156.19286	33184.25831	0.123739001	0.865089417	0.999995905	35147.54773	31255.57808	0.169309867	0.814486711	0.984319738	Tpm1	8	72814740	72842228	-	3116	protein_coding	tropomyosin 1, alpha [Source:RGD Symbol;Acc:3898]	-
ENSRNOG00000000571	34694	33431	27118	23087	33812	31438	50425	28944	33522	26338	32270	29733	847.4450725	742.3654992	692.7375017	609.3730516	870.2605305	775.941026	1175.824141	719.0827844	807.2750129	725.5382623	831.5507535	799.8850102	36228.57035	30266.73719	0.259396059	0.360630759	0.903691286	29901.98269	28600.01683	0.064223968	0.779649979	0.999995905	30238.32667	30536.09301	-0.014135396	0.950600355	0.993817981	Psap	20	29831314	29856875	+	2568	protein_coding	prosaposin [Source:RGD Symbol;Acc:3423]	-
ENSRNOG00000030729	29666	13085	37925	11356	12290	18517	60763	46734	41425	28263	45623	28302	349.9810551	140.336454	467.9128705	144.7669699	152.7772431	220.7358081	684.327563	560.7659758	481.8173833	376.0314287	567.8086373	367.7344465	47965.18426	14401.9898	1.735709632	1.69E-10	2.68E-07	34465.0899	13608.97197	1.340572684	2.74E-05	0.006071133	14388.04211	26560.81865	-0.884419645	0.067378686	0.510173339	C4b	20	4302344	4316715	-	5317	protein_coding	complement component 4B (Chido blood group) [Source:RGD Symbol;Acc:1591983]	A2M_comp
ENSRNOG00000001148	30247	38675	26242	32666	26802	30325	30986	28868	26091	36300	32624	27259	1735.858612	2017.778975	1575.008244	2025.753307	1620.766633	1758.528747	1697.605759	1685.046523	1476.240687	2349.411064	1975.15809	1722.95369	27751.00615	30889.75958	-0.154585673	0.400424272	0.918452428	32645.30873	29163.8347	0.162694819	0.473460711	0.999995905	30858.35483	30343.18134	0.024276907	0.906536093	0.989429757	Rplp0	12	46791528	46794797	-	1093	protein_coding	ribosomal protein, large, P0 [Source:RGD Symbol;Acc:621247]	-
ENSRNOG00000017123	21947	26046	30465	40213	18701	42090	40215	24458	25126	32107	37607	23009	753.5096531	812.9539039	1093.877519	1491.896474	676.5497363	1460.189439	1318.077695	854.0784316	850.4943169	1243.179177	1362.118709	870.0476604	28835.23942	34675.89719	-0.266098925	0.492345359	0.940198729	31369.75672	32731.33588	-0.061298932	0.878322349	0.999995905	34638.90915	25335.20083	0.451252408	0.250211818	0.81926379	B2m	3	114087287	114093309	+	1827	protein_coding	beta-2 microglobulin [Source:RGD Symbol;Acc:2189]	C1-set
ENSRNOG00000008749	48579	27983	11389	7315	52398	40013	36725	25703	26355	7573	16801	45748	468.2954821	245.2318632	114.8182302	76.19812496	532.2398034	389.7526995	337.9655885	252.0103461	250.4775587	82.33029977	170.8595037	485.7078834	28562.18909	33899.51987	-0.24716202	0.685193219	0.966995979	23750.87156	32083.82204	-0.433870647	0.589706943	0.999995905	33872.49604	28051.60354	0.272026978	0.716203552	0.974538959	Col5a1	3	6430201	6578882	+	6507	protein_coding	collagen, type V, alpha 1 [Source:RGD Symbol;Acc:70920]	Collagen
ENSRNOG00000019648	39170	30668	12913	12544	41645	41669	29810	27030	28160	7340	15660	31417	223.6078907	159.158646	77.09293186	77.37989845	250.5057286	240.3605847	162.4556464	156.9432914	158.489541	47.2552381	94.31003855	197.5285647	27435.59919	32601.92151	-0.248912365	0.578139068	0.950974522	18408.2784	30841.92448	-0.744541347	0.242690205	0.999995905	32574.08631	26304.09934	0.30843418	0.590597167	0.954757262	Col6a3	9	97926787	98004546	-	10988	processed_transcript	collagen, type VI, alpha 3 [Source:RGD Symbol;Acc:1308704]	VWA
ENSRNOG00000001049	23660	28774	21225	34816	18943	24411	27771	23988	25706	30975	31462	20057	1871.516917	2069.142895	1755.822353	2975.887076	1578.879617	1951.107543	2097.054977	1929.906257	2004.69323	2763.189528	2625.414955	1747.336842	24988.52548	26989.12763	-0.111107681	0.706895746	0.969592493	27952.82522	25463.72609	0.134552314	0.70483775	0.999995905	26960.10728	23535.43919	0.195983261	0.530670747	0.941564685	Tpt1	15	57891680	57894504	+	793	protein_coding	tumor protein, translationally-controlled 1 [Source:RGD Symbol;Acc:621623]	-
ENSRNOG00000047931	25026	26933	20393	27092	26241	24988	36122	23358	21540	20790	27828	20811	2642.756802	2585.602257	2252.167755	3091.472466	2919.895996	2666.329863	3641.470772	2508.791505	2242.569245	2475.942707	3100.133279	2420.417872	26034.60203	26947.73461	-0.049726751	0.846901489	0.987239937	23469.26065	25445.39093	-0.116624192	0.574278102	0.999995905	26920.86808	23148.79604	0.21777488	0.201053034	0.773304243	Tmsb4x	X	28593405	28595395	+	594	protein_coding	thymosin beta 4, X-linked [Source:RGD Symbol;Acc:621622]	-
novel.131	5386	6273	68606	26029	16285	17070	7713	34033	46524	44103	21422	4494	111.3165807	117.8636874	1482.891807	581.3123489	354.652082	356.4869615	152.1794889	715.4131186	947.9926268	1027.973652	467.0744757	102.2958981	28825.35989	20518.52547	0.490408308	0.418020697	0.924870335	23925.93266	19359.57146	0.305523855	0.670343117	0.999995905	20496.72261	27142.76475	-0.405176855	NA	1	-	1	197862066	197875132	-	3035	-	PF00122:E1-E2 ATPase|PF13246:Cation transport ATPase (P-type)|PF00690:Cation transporter/ATPase, N-terminus	E1-E2_ATPase
ENSRNOG00000010331	30753	33203	16252	11872	32638	24835	33398	23025	22831	13049	24903	26288	993.3229433	974.970627	548.9890094	414.3672501	1110.830406	810.5573781	1029.823315	756.4248269	727.0467147	475.3358303	848.5691883	935.1734474	25490.85688	23688.17743	0.105810259	0.790309342	0.981358531	21680.42083	22400.38224	-0.047131967	0.918920216	0.999995905	23667.67037	25457.78991	-0.105192664	0.816008428	0.984319738	Ctsb	15	46316741	46337612	+	1942	protein_coding	cathepsin B [Source:RGD Symbol;Acc:621509]	Peptidase_C1
ENSRNOG00000016731	8106	12115	52773	35362	13227	23775	7759	32519	35101	49738	14705	5338	341.2499018	463.6610155	2323.440616	1608.64907	586.7438299	1011.353733	311.825027	1392.407247	1456.866741	2361.42739	653.0757771	247.5005383	24647.08984	25003.14567	-0.020696205	0.972909339	0.998419639	23973.55712	23582.01487	0.023751381	0.975413671	0.999995905	24975.27764	24335.32836	0.037448525	0.960934013	0.995867976	Tpm2	5	59016622	59025631	-	1490	protein_coding	tropomyosin 2, beta [Source:RGD Symbol;Acc:1559479]	-
ENSRNOG00000052564	20993	18434	30224	24055	15060	16334	26601	29620	22937	30571	37340	17723	897.0169597	716.072441	1350.616176	1110.682851	678.0666155	705.2373749	1085.084083	1287.283966	966.2670426	1473.181092	1683.189733	834.05565	25619.96629	19150.73613	0.419873142	0.146359077	0.771626723	28944.39367	18069.79847	0.679707019	0.075850456	0.837223732	19130.41746	22681.18553	-0.24562378	0.504648315	0.935705582	Gpx3	10	40247436	40255422	+	1468	protein_coding	glutathione peroxidase 3 [Source:RGD Symbol;Acc:69224]	GSHPx
ENSRNOG00000019810	6264	12769	41099	48197	11461	19342	6046	21753	30516	56826	22231	4986	180.5697772	334.6273453	1239.020312	1501.315182	348.1264871	563.3928258	166.3798533	637.786952	867.2719955	1847.399163	676.059505	158.2986568	19023.36227	27492.57689	-0.531273024	0.441179263	0.929072728	28791.93939	25902.99252	0.152540881	0.856504656	0.999995905	27459.92493	19926.16295	0.462662106	0.563581577	0.948365604	Des	9	82556573	82564294	+	2176	protein_coding	desmin [Source:RGD Symbol;Acc:620686]	Filament
ENSRNOG00000019745	4090	2279	66842	14876	13896	15578	7211	36382	39288	58574	15969	4962	89.17346662	45.17185187	1524.107626	350.4750196	319.2444749	343.1947709	150.0883969	806.7929023	844.5136375	1440.248951	367.3014767	119.1518377	27122.74621	15234.74685	0.832132262	0.150705864	0.776635763	27338.54804	14387.01606	0.926162532	0.226853887	0.999995905	15219.54998	24929.39769	-0.711925568	NA	1	Actn3	1	220120533	220136470	-	2877	protein_coding	actinin alpha 3 [Source:RGD Symbol;Acc:621792]	CH
ENSRNOG00000018735	26476	26855	20963	13051	19229	25044	44125	20207	18865	21547	22960	19840	1193.926101	1100.934443	988.6267706	635.9565147	913.6987182	1141.156976	1899.542757	926.8086378	838.7186253	1095.802352	1092.268902	985.3678417	26607.64309	19556.00897	0.444227328	0.277768066	0.872834663	21804.94823	18485.50746	0.238253227	0.414739809	0.999995905	19537.74766	23793.7858	-0.284314669	0.327177545	0.87144469	Cd74	18	56071478	56080849	+	1391	protein_coding	Cd74 molecule, major histocompatibility complex, class II invariant chain [Source:RGD Symbol;Acc:2313]	-
ENSRNOG00000057569	24747	21396	22461	21998	18833	18915	29360	29264	26589	17975	25176	21991	88.18866041	69.31608165	83.70918877	84.7094656	70.71815733	68.11035651	99.88160668	106.0686479	93.41714606	72.2402814	94.64758316	86.31113122	27537.99526	20573.42343	0.420647414	0.021028556	0.374144305	22020.90233	19422.88211	0.181125409	0.412948734	0.999995905	20552.55574	22122.72903	-0.106208044	0.612008749	0.958555467	Ahnak	1	225184939	225215015	+	17602	protein_coding	AHNAK nucleoprotein (desmoyokin) [Source:MGI Symbol;Acc:MGI:1316648]	-
ENSRNOG00000004583	2697	10833	25589	97797	3696	6677	2872	11062	14874	69046	31826	1678	178.8306743	653.0118146	1774.468278	7007.210388	258.2345054	447.3619722	181.796193	746.0327261	972.3514107	5163.211723	2226.259253	122.5419161	9402.998331	38266.72623	-2.024906503	NA	1	35069.05168	35965.94982	-0.036453349	0.982315353	0.999995905	38214.45448	12870.22717	1.570069979	0.181134415	0.753909664	Mb	7	118101634	118108864	-	946	protein_coding	myoglobin [Source:RGD Symbol;Acc:620411]	-
ENSRNOG00000029971	16803	24097	27457	36733	20441	18572	18643	24017	28966	26395	20200	13560	575.9541895	750.8882699	984.2559662	1360.554897	738.2857648	643.2449862	610.0370258	837.3037372	978.8678044	1020.335796	730.4409206	511.9086246	23206.58182	26254.81631	-0.178045929	0.635494297	0.959508593	20447.051	24761.70951	-0.276217606	0.515551231	0.999995905	26226.24882	22048.07775	0.250356021	0.533946236	0.941576569	Mt-nd5	MT	11736	13565	+	1830	protein_coding	mitochondrially encoded NADH dehydrogenase 5 [Source:RGD Symbol;Acc:620560]	-
ENSRNOG00000015155	4197	7451	42065	41550	9883	19456	5587	27783	28510	65613	18687	3629	350.0848627	565.0152306	3669.51878	3745.104569	868.6491539	1639.851576	444.8896639	2357.092682	2344.585013	6172.265533	1644.396563	333.3903111	20255.89331	24622.39559	-0.281633481	0.687804639	0.967458412	30228.07106	23203.72052	0.381526001	0.677381034	0.999995905	24593.41391	18004.37033	0.449923128	0.618247538	0.958764252	Tnnc2	3	161243587	161246351	-	752	protein_coding	troponin C type 2 (fast) [Source:RGD Symbol;Acc:1311973]	-
ENSRNOG00000005825	27848	25138	21959	18891	23371	28097	42279	13871	21606	10677	21177	18400	1467.909405	1204.61202	1210.519136	1076.016045	1298.086939	1496.517551	2127.498343	743.6629955	1122.830027	634.7092505	1177.612185	1068.205251	24791.58529	24070.77835	0.042570238	0.91855545	0.992595381	16941.74594	22744.75678	-0.424948915	0.198486957	0.999995905	24047.75194	24072.71889	-0.001489272	0.994700643	0.999535359	Lyz2	7	60335969	60341264	-	1190	protein_coding	lysozyme 2 [Source:RGD Symbol;Acc:3026]	-
ENSRNOG00000006783	4688	11080	43039	54505	10341	13819	5550	21557	32697	42248	27482	3710	14.09831286	30.29218004	135.3616286	177.1227889	32.76901002	41.99260127	15.93352276	65.93727877	96.94420468	143.2867519	87.18875727	12.28811008	19506.65705	27522.43905	-0.496645042	0.520530483	0.941946611	25000.23695	25912.73103	-0.051724043	0.953602545	0.999995905	27488.49122	19576.03676	0.489735127	0.592781124	0.954821416	Neb	3	37658563	37854561	-	20858	protein_coding	nebulin [Source:RGD Symbol;Acc:1311134]	-
ENSRNOG00000013720	31194	22095	13240	11392	30335	27571	29050	23122	20402	13076	20171	27453	511.1535046	329.1436712	226.8935332	201.7152849	523.7759056	456.5090732	454.4286381	385.3619483	329.6001662	241.6437292	348.6906609	495.4521618	23385.50796	23629.29445	-0.014966012	0.969663441	0.998184684	20534.79447	22346.7389	-0.12199683	0.793222628	0.999995905	23608.71044	21270.27676	0.150479858	0.754067317	0.97969086	Aebp1	14	86101277	86111306	+	3828	protein_coding	AE binding protein 1 [Source:RGD Symbol;Acc:1306922]	F5_F8_type_C
ENSRNOG00000055962	27738	21477	10706	17898	26113	27451	31917	25108	23087	11726	20212	25607	717.193841	504.8312755	289.4959581	500.0627076	711.4418661	717.1932571	787.8122912	660.2929871	588.5228295	341.9256175	551.3194427	729.2085493	25810.80403	24448.69209	0.078214498	0.750382021	0.978068539	19448.37217	23104.98083	-0.248555175	0.497836071	0.999995905	24425.76733	19091.21554	0.355490987	0.372791408	0.89373703	Bgn	X	157319046	157331204	-	2426	protein_coding	Biglycan [Source:UniProtKB/Swiss-Prot;Acc:P47853]	-
ENSRNOG00000021201	13024	10903	13218	17172	20049	23039	19305	37201	35734	22639	30478	18467	296.3192225	225.5135689	314.5104235	422.1772966	480.6504973	529.6581791	419.2996743	860.8613494	801.5515806	580.8888227	731.5339968	462.746806	30018.16402	20640.76616	0.54033139	0.104838102	0.713664096	24183.45404	19500.78026	0.310488372	0.246310636	0.999995905	20620.84244	12015.79373	0.779200114	0.000745206	0.028466213	Txnip	2	198683159	198686974	+	2757	protein_coding	thioredoxin interacting protein [Source:RGD Symbol;Acc:620886]	-
ENSRNOG00000016281	26966	24671	14592	16299	37576	22033	28326	22178	21205	9827	15800	19594	257.1040085	213.8406663	145.499331	167.9236379	377.5062159	212.2670443	257.8201457	215.0690189	199.3264804	105.6655983	158.921266	205.7534206	23102.3805	26037.05441	-0.17252513	0.628321524	0.958213146	15288.86212	24611.29704	-0.686839203	0.109350572	0.947152413	26014.07655	21120.45518	0.30064753	0.467787748	0.929974656	Col4a1	16	83522162	83632153	+	6579	protein_coding	collagen, type IV, alpha 1 [Source:RGD Symbol;Acc:1307148]	Collagen
ENSRNOG00000005195	19519	16265	22111	28658	12703	18993	23207	24538	19862	29911	27827	14056	1559.69655	1181.538406	1847.756718	2474.49729	1069.572154	1533.531623	1770.275385	1994.274181	1564.731872	2695.46578	2345.749037	1237.01777	21866.24818	20855.63301	0.068271279	0.848530462	0.987239937	24343.22323	19672.23337	0.307360084	0.495685205	0.999995905	20832.70075	18774.72702	0.150059859	0.704600661	0.973103545	Cst3	3	143219686	143223615	-	785	protein_coding	cystatin C [Source:RGD Symbol;Acc:2432]	-
ENSRNOG00000029886	7227	9327	54576	7820	33387	20771	9284	33075	17831	31612	20501	10202	815.3338387	956.6005302	6439.215688	953.32882	3968.953875	2367.835016	999.88908	3795.250294	1983.29591	4022.070959	2439.973275	1267.635445	19737.73809	21160.18199	-0.100403623	0.870907577	0.988238934	21218.32026	20016.85531	0.084089993	0.890983015	0.999995905	21142.77852	23839.10501	-0.173164748	0.840495259	0.98480098	Hba1	10	15602794	15603649	-	556	protein_coding	hemoglobin, alpha 1 [Source:RGD Symbol;Acc:2782]	-
ENSRNOG00000025053	26475	18218	17788	9780	22165	21787	30960	24844	25122	12507	20655	24363	112.8645154	70.60466196	79.30533994	45.05249674	99.56585561	93.85026564	125.9974296	107.7224271	105.5869068	60.13051795	92.8922031	114.3888938	26080.5982	18326.48512	0.509040503	0.144573977	0.769012249	19441.58125	17329.3478	0.165924958	0.695914278	0.999995905	18310.21709	20140.04781	-0.137411827	0.729945908	0.976867718	Lrp1	7	70846344	70926903	-	14714	protein_coding	low density lipoprotein receptor-related protein 1 [Source:RGD Symbol;Acc:1307535]	Ldl_recept_a
ENSRNOG00000000875	4122	8959	37966	35001	7961	17896	6009	23700	37437	48131	23560	3622	97.5695535	192.7867112	939.8423948	895.2520817	198.5615691	428.0346446	135.7837552	570.5816931	873.6586343	1284.847422	588.3208332	94.42487505	21897.44165	21114.54315	0.052521908	0.941251077	0.994332169	25733.3309	19900.0269	0.370862413	0.664166941	0.999995905	21089.75759	17022.22184	0.309122074	0.720921998	0.975221515	Fhl1	X	159112880	159172524	+	2650	protein_coding	four and a half LIM domains 1 [Source:RGD Symbol;Acc:2615]	LIM
ENSRNOG00000021090	5001	5256	62199	17443	14587	18246	7322	33211	37253	37385	11893	4264	108.8844346	104.0340559	1416.27049	410.3823588	334.654116	401.414667	152.1871385	735.4515297	799.6585811	917.9661636	273.1699832	102.2486975	25437.26166	17268.80257	0.558769885	0.321467926	0.890522162	18380.91279	16306.50762	0.172754092	0.806469194	0.999995905	17251.35911	24518.37552	-0.507154314	NA	1	Pygm	1	221756286	221771143	+	2881	protein_coding	phosphorylase, glycogen, muscle [Source:RGD Symbol;Acc:3461]	-
ENSRNOG00000058898	16790	17916	15298	30284	20972	18553	21105	22606	22381	22448	24773	18586	196.7826458	190.892287	187.5100777	383.5375535	258.9984652	219.7186209	236.1352032	269.4777917	258.6127845	296.7113063	306.3002232	239.9129411	21376.03217	24137.79319	-0.1752948	0.528975334	0.944251502	22285.98078	22774.85658	-0.031300051	0.917708682	0.999995905	24112.37876	16039.2305	0.588161081	0.038899077	0.388098793	Nedd4	8	79323408	79408833	+	5352	protein_coding	neural precursor cell expressed, developmentally down-regulated 4 [Source:MGI Symbol;Acc:MGI:97297]	HECT
ENSRNOG00000004610	39345	23953	4767	6108	42549	37965	20919	13877	13027	2727	9285	29225	1224.804302	677.8729375	155.1944419	205.4635269	1395.6861	1194.200306	621.666342	439.3755632	399.8121341	95.73762158	304.9240455	1001.989836	15372.84098	29398.55806	-0.935364693	0.131373674	0.754172558	13962.24927	27825.53957	-0.994883559	0.262341222	0.999995905	29374.89117	21573.97849	0.445285213	0.596196434	0.955749881	Lum	7	38819771	38826862	+	2015	protein_coding	lumican [Source:RGD Symbol;Acc:620984]	-
ENSRNOG00000020276	3710	5296	39606	34388	8105	17659	5050	24869	23688	60881	16853	3140	131.7011491	170.9129062	1470.383077	1319.110355	303.1725774	633.4296403	171.1379454	897.9189437	829.045665	2437.349308	631.139682	122.765672	17555.75186	20867.70739	-0.24933269	0.71837065	0.971243494	27810.99369	19667.92663	0.499803418	0.589492168	0.999995905	20843.27166	16362.52178	0.349185171	0.70986641	0.973589096	Tnni2	1	215609036	215611658	+	1767	protein_coding	troponin I type 2 (skeletal, fast) [Source:RGD Symbol;Acc:62050]	-
ENSRNOG00000018645	21497	25180	15219	21569	17873	20928	19232	18387	16145	22575	21794	17310	1325.894923	1411.881361	981.6829001	1437.539604	1161.582201	1304.294306	1132.387281	1153.467293	981.7563169	1570.288148	1418.080252	1175.871764	17365.89732	20756.20368	-0.257284028	0.162721582	0.784895888	20917.83979	19597.66131	0.094052368	0.669192492	0.999995905	20735.15865	19703.67666	0.073598335	0.756536927	0.979756639	Rpsa	8	128806129	128809986	+	1017	protein_coding	ribosomal protein SA [Source:RGD Symbol;Acc:71026]	-
ENSRNOG00000030170	34901	65847	17282	3114	20641	1385	5141	2645	9448	32744	18619	24296	1007.002468	1727.189088	521.4834416	97.0889556	627.5446628	40.37932531	141.6053133	77.62140471	268.7614359	1065.478617	566.7370792	772.0742815	5536.235583	8678.678707	-0.648570692	0.46083034	0.93239063	25801.62832	8207.879542	1.652374957	0.057504483	0.758434039	8672.217645	36856.81377	-2.087465134	0.023370273	0.293593163	Krt10	10	87296451	87300736	-	2174	protein_coding	keratin 10, type I [Source:RGD Symbol;Acc:1359092]	Filament
ENSRNOG00000003736	27222	19014	7629	6044	29892	25255	25176	18428	17615	6038	13083	30815	380.9784245	241.9162654	111.6610802	91.40361331	440.8152064	357.1448115	336.3615638	262.3141466	243.0509949	95.30019803	193.1613823	474.9787351	19705.32039	20808.06959	-0.078562448	0.883685511	0.988783202	16903.97789	19689.61157	-0.220076611	0.761004862	0.999995905	20790.97996	17136.54818	0.278877901	0.67317897	0.965582391	Col5a2	9	52092511	52238564	-	4482	protein_coding	collagen, type V, alpha 2 [Source:RGD Symbol;Acc:70921]	VWC
ENSRNOG00000001469	31895	12784	7600	13882	7662	12127	38815	25201	17864	9316	21297	27712	557.5995007	203.1785046	138.9527736	262.2469021	141.14424	214.2248107	647.7965657	448.1059404	307.9022649	183.674807	392.7813079	533.5796806	26305.83615	11590.94946	1.182388475	0.001802864	0.094934452	19682.47231	10939.19371	0.847406748	0.069962752	0.812623105	11578.63848	16800.03227	-0.537001604	0.3457703	0.879286726	Eln	12	24978483	25021863	+	3588	protein_coding	elastin [Source:RGD Symbol;Acc:67394]	-
ENSRNOG00000019834	15789	21153	20015	27033	16020	15985	16538	16113	17671	23697	19868	12499	372.1876466	453.3050183	493.4200374	688.5890793	397.9157079	380.7470881	372.1599187	386.3197344	410.6793446	629.9717005	494.0763798	324.4996557	16256.24959	20425.2353	-0.329351431	0.277513646	0.872666418	19036.30701	19268.24617	-0.017469972	0.964373584	0.999995905	20403.3066	18291.52364	0.157621466	0.634734794	0.96176517	Hsp90ab1	9	17817721	17823243	+	2661	protein_coding	heat shock protein 90 alpha (cytosolic), class B member 1 [Source:RGD Symbol;Acc:1303075]	HATPase_c
ENSRNOG00000020618	20327	23298	15294	19716	16748	18481	17290	16549	14846	20579	21773	16411	2083.40676	2170.854174	1639.365253	2183.625454	1808.776789	1914.004125	1691.745603	1725.185086	1500.184389	2378.731324	2354.245049	1852.539471	15725.45873	18899.67899	-0.265256034	0.131024005	0.75340971	19908.94781	17844.38647	0.157950048	0.46085926	0.999995905	18880.54723	18789.1116	0.006985882	0.97371431	0.997553656	Rpl13a	1	101120737	101123387	-	612	protein_coding	ribosomal protein L13A [Source:RGD Symbol;Acc:628697]	-
ENSRNOG00000019778	15796	12892	12079	21862	17861	19063	19282	25065	22683	17258	19628	16075	309.0550263	229.3085303	247.1573472	462.2076538	368.2270585	376.8743274	360.1472025	498.7920837	437.5458637	380.802239	405.1327451	346.3947573	21730.40711	20239.08486	0.102568625	0.650209238	0.961812482	17933.63171	19106.78352	-0.091409947	0.649937289	0.999995905	20218.45225	13119.55823	0.623956216	0.006075142	0.127796694	Ptrf	10	88860733	88874528	-	3206	protein_coding	polymerase I and transcript release factor [Source:RGD Symbol;Acc:1307685]	-
ENSRNOG00000016831	20299	17182	8483	13628	27138	21502	23401	19661	16399	10747	15409	24406	608.3557529	468.1315573	265.880386	441.3403727	857.0024352	651.146115	669.5093915	599.3102923	484.5457017	363.2374073	487.1806632	805.5847298	19173.75212	21314.45505	-0.152702331	0.626243043	0.957228766	17122.10699	20147.56874	-0.234747453	0.576920927	0.999995905	21295.2484	14628.43906	0.541749863	0.196437347	0.767656292	Serpinh1	1	164301010	164308317	-	2093	protein_coding	serpin peptidase inhibitor, clade H (heat shock protein 47), member 1, (collagen binding protein 1) [Source:RGD Symbol;Acc:69302]	Serpin
ENSRNOG00000018630	10109	14276	40009	20780	13409	15098	9573	21866	23839	26646	11187	6506	632.838189	812.4604889	2619.365102	1405.686852	884.5087132	955.0377184	572.099835	1392.249221	1471.31926	1881.208137	738.8065413	448.5699579	18006.0524	17007.95516	0.082268982	0.845433167	0.987034769	15172.28278	16049.70202	-0.081113087	0.88387569	0.999995905	16990.02072	21253.40206	-0.323002683	0.581642088	0.954701734	Gapdh	4	157676595	157679962	-	1002	protein_coding	glyceraldehyde-3-phosphate dehydrogenase [Source:RGD Symbol;Acc:2661]	-
ENSRNOG00000058470	27742	19920	5573	3182	63812	26098	13815	8428	7025	2324	4093	23666	164.1818252	107.1736136	34.49294	20.34913927	397.9338746	156.0670276	78.05082218	50.73118374	40.98906807	15.51114216	25.55416343	154.2566213	9396.225846	31757.76948	-1.756958404	0.029274731	0.444673957	10222.90749	30063.22562	-1.556200495	0.135608094	0.999995905	31734.52752	16870.12855	0.911574026	0.323606785	0.868603303	Col12a1	8	87040799	87158368	-	10599	protein_coding	collagen, type XII, alpha 1 [Source:MGI Symbol;Acc:MGI:88448]	VWA
ENSRNOG00000047124	2995	4053	41624	23680	9299	11735	4542	23147	28141	39814	13312	2545	345.9785715	425.6378161	5028.634207	2955.919682	1131.904703	1369.783999	500.8858758	2719.632631	3204.987238	5186.90781	1622.289266	323.7962419	18256.346	15510.17753	0.235179652	0.723216026	0.971781946	19106.49445	14623.04342	0.385813789	0.64846004	0.999995905	15492.67264	16452.26927	-0.086701953	NA	1	Atp2a1	1	197856903	197858016	-	543	protein_coding	ATPase, Ca++ transporting, cardiac muscle, fast twitch 1 [Source:RGD Symbol;Acc:621293]	Cation_ATPase_C
ENSRNOG00000010947	24879	20397	5893	5362	28382	23183	23297	13097	13493	5272	14472	25703	640.3679608	477.281058	158.6306026	149.1358457	769.7698782	602.9522645	572.4478857	342.8717149	342.4046067	153.0355818	392.9685914	728.6385318	16002.25135	19359.46627	-0.274767407	0.628682015	0.958445888	15349.47415	18319.47836	-0.255193389	0.721633879	0.999995905	19343.66873	16188.14758	0.256918571	0.71306612	0.974251911	Mmp14	15	33074441	33083655	+	2437	protein_coding	matrix metallopeptidase 14 (membrane-inserted) [Source:RGD Symbol;Acc:620198]	Hemopexin
ENSRNOG00000003148	22252	17968	12111	8619	17426	15787	22704	18271	17135	13422	18197	19049	840.3333951	616.8698418	478.3176797	351.720765	693.4282385	602.4191945	818.5104544	701.7914073	637.9712153	571.6367595	724.9615578	792.294053	18727.82454	14294.90484	0.389675945	0.214752549	0.82933497	17141.87493	13514.11348	0.343053962	0.317386566	0.999995905	14282.04602	16742.5227	-0.229312603	0.539886584	0.942858925	Timp2	10	107338465	107386072	-	1661	protein_coding	TIMP metallopeptidase inhibitor 2 [Source:RGD Symbol;Acc:61312]	-
ENSRNOG00000007302	18711	11769	11313	8329	13034	16581	33053	23571	25087	8809	9933	17781	118.6612724	67.85202181	75.03150319	57.07730002	87.09855722	106.2525452	200.1069474	152.0383568	156.853833	63.00266998	66.45460012	124.1937746	26294.26191	12941.06405	1.022781419	0.000678318	0.051472205	12391.26468	12233.49198	0.018479323	0.963736043	0.999995905	12929.06577	13473.73482	-0.059519963	0.871312136	0.987276172	Fbn1	3	117569697	117766120	-	9891	protein_coding	fibrillin 1 [Source:RGD Symbol;Acc:620908]	EGF_CA
ENSRNOG00000019578	17881	19619	12953	16745	15881	16901	15385	15049	14097	18535	20290	14398	1369.49391	1366.017923	1037.51056	1385.836549	1281.643945	1307.968619	1124.877122	1172.300909	1064.460146	1600.96278	1639.392563	1214.51285	14387.33362	17021.34196	-0.24254604	0.089451671	0.679668423	18023.83478	16073.7137	0.165205724	0.440375921	0.999995905	17004.37374	16096.53253	0.079136875	0.693527151	0.971219385	Rps16	1	85405499	85408444	-	819	protein_coding	ribosomal protein S16 [Source:RGD Symbol;Acc:621031]	-
ENSRNOG00000011893	16062	20232	14419	16905	14302	15038	17246	16049	14895	18020	19788	14583	915.9233704	1048.840776	859.9011281	1041.677421	859.3647485	866.4953169	938.8304818	930.830603	837.4028416	1158.869807	1190.403053	915.8788653	15559.84888	15917.6012	-0.032786226	0.853624872	0.987239937	17742.81153	15027.85793	0.23960155	0.276606272	0.999995905	15901.45154	16188.23396	-0.025810274	0.894702242	0.98934463	Rps3a	2	185440291	185444897	-	1100	protein_coding	ribosomal protein S3a [Source:RGD Symbol;Acc:62078]	-
ENSRNOG00000009378	15382	21637	15231	17099	15028	15320	16797	15121	14320	18273	18923	14247	695.6464128	889.5779634	720.3739823	835.6126618	716.1403951	700.0855742	725.18155	695.53568	638.4886254	931.9785989	902.8141219	709.6281091	14923.23946	16330.10067	-0.129962318	0.447833044	0.929102904	17432.61735	15417.92141	0.177185644	0.415675562	0.999995905	16313.61122	16662.18858	-0.030524275	0.88187145	0.987916568	Rpl4	8	69121682	69126805	+	1387	protein_coding	ribosomal protein L4 [Source:RGD Symbol;Acc:619824]	-
ENSRNOG00000002947	19277	12357	10636	11041	12131	20321	22203	22788	20239	11688	15423	17062	573.0720086	333.9596701	330.6754364	354.6800128	380.0034973	610.4237817	630.1162631	689.0315635	593.1891558	391.8594226	483.6945775	558.6390997	21088.13782	14832.17113	0.507687691	0.073579268	0.642420715	14950.12724	14017.58981	0.092912194	0.77418088	0.999995905	14817.87745	13600.72383	0.123663777	0.73960855	0.978266251	Dpt	13	83073544	83102401	+	2110	protein_coding	dermatopontin [Source:RGD Symbol;Acc:1307176]	-
ENSRNOG00000002840	11870	17109	23704	21437	11791	14931	12104	16343	18410	22582	14086	9334	419.9467141	550.2744175	877.0391191	819.5322212	439.5571512	533.7636376	408.8007318	588.0827037	642.1428641	901.0029524	525.7312151	363.6996706	15190.6404	16628.80998	-0.13050153	0.697481296	0.969307389	15671.74296	15688.96983	-0.001587019	0.997122541	0.999995905	16610.94365	17077.96701	-0.04000007	0.921711643	0.990166068	Atp5b	7	2504695	2511749	+	1773	protein_coding	ATP synthase, H+ transporting, mitochondrial F1 complex, beta polypeptide [Source:RGD Symbol;Acc:621368]	ATP-synt_ab
ENSRNOG00000011329	12168	13368	31340	13363	12942	13666	9999	18929	21240	20567	10202	7238	356.6626498	356.2181924	960.7077204	423.2538877	399.7247765	404.7589565	279.7913477	564.3249596	613.8006542	679.8760168	315.4687618	233.6623027	16315.24302	13735.12615	0.248342988	0.468279478	0.935300584	12980.78879	12970.8588	0.001096839	0.998016911	0.999995905	13721.47344	18682.52211	-0.445244142	0.335130839	0.874059839	Pkm	8	64481172	64502722	+	2140	protein_coding	pyruvate kinase, muscle [Source:RGD Symbol;Acc:3337]	PK
ENSRNOG00000004078	3496	4812	38401	17430	8438	12437	4836	21071	23066	36806	9407	2816	153.4586592	192.0245791	1762.854088	826.7532659	390.283992	551.6355293	202.6495056	940.7371171	998.2209189	1822.044332	435.6159075	136.1395367	16014.52271	13222.86165	0.276341914	0.639451623	0.959978476	16869.86569	12474.66201	0.435441024	0.592773189	0.999995905	13208.49495	15735.85426	-0.252588265	0.776321862	0.983764406	Eno3	10	57278307	57283653	+	1429	protein_coding	enolase 3, beta, muscle [Source:RGD Symbol;Acc:2555]	-
ENSRNOG00000020843	19419	18814	10397	12454	17225	15662	20811	13262	12432	11341	16442	14056	2206.683197	1943.593751	1235.591831	1529.257237	2062.498299	1798.361376	2257.591476	1532.799348	1392.799274	1453.398874	1971.062437	1759.164764	14940.98434	15548.26837	-0.057473613	0.834327994	0.986576054	14138.41184	14690.32511	-0.05524209	0.820048314	0.999995905	15533.55045	15482.46236	0.004743667	0.987626204	0.998632261	Ftl1	1	101448346	101449829	-	552	protein_coding	ferritin light chain 1 [Source:RGD Symbol;Acc:61813]	Ferritin
ENSRNOG00000020075	13518	18465	12888	17158	12557	15018	13706	13884	13763	19198	14731	11957	607.8416268	754.8115489	606.0624565	833.6873596	594.9563894	682.3492474	588.3394972	634.9737308	610.1343979	973.5411795	698.7838148	592.1501838	13365.83941	15399.64941	-0.204343323	0.322818511	0.890981142	15598.79658	14536.84766	0.101718018	0.731073125	0.999995905	15383.75576	14309.21092	0.104443387	0.657513402	0.9645873	Eef1g	1	225163391	225173995	+	1395	protein_coding	eukaryotic translation elongation factor 1 gamma [Source:RGD Symbol;Acc:1302939]	GST_N
ENSRNOG00000016271	13187	14422	12644	17244	12164	14170	18190	14941	14171	15453	17651	12561	471.3256655	468.6102702	472.6214501	665.9960513	458.1131275	511.754363	620.650434	543.1476517	499.3556696	622.8855133	665.5443632	494.4597462	15248.70312	15014.17793	0.022372349	0.92378348	0.993062645	15457.86757	14171.45262	0.125360665	0.63183626	0.999995905	14998.57964	12917.07645	0.215538074	0.337032532	0.874901534	Itm2b	15	55254706	55277713	-	1755	protein_coding	integral membrane protein 2B [Source:RGD Symbol;Acc:620727]	-
ENSRNOG00000019638	17443	13664	10045	23547	17844	14460	12840	13930	14829	10822	12320	13806	344.611412	245.4129951	207.5449992	502.6927423	371.4684479	288.6645068	242.1657831	279.9127932	288.8382755	241.1217276	256.7744417	300.4055736	13455.38463	19309.23378	-0.521101828	0.058602163	0.588970377	12520.12277	18220.6451	-0.54131821	0.06394495	0.789760468	19289.12975	13188.29753	0.548520799	0.104377741	0.615425925	Lmna	2	187842881	187863582	-	3175	protein_coding	lamin A/C [Source:RGD Symbol;Acc:620456]	Filament
ENSRNOG00000028996	16292	43119	19608	4468	14565	1504	3499	2597	9374	27442	14617	17711	425.1010152	1022.81632	535.0629713	125.9764779	400.4510824	39.65356129	87.15673734	68.92120272	241.1443516	807.5210336	402.3542555	508.9703303	4984.801189	7105.880366	-0.511476085	0.513276926	0.941575276	20395.91237	6715.376411	1.60273773	0.031778154	0.576727911	7100.014949	24838.71792	-1.806705494	0.01952284	0.263286191	Krt1	7	143448318	143453544	-	2404	protein_coding	keratin 1, type II [Source:RGD Symbol;Acc:1359664]	Filament
ENSRNOG00000050420	29304	43313	18592	5397	25471	11372	4089	2028	3584	10993	6792	10841	580.404868	779.8905071	385.1093912	115.5088116	531.583361	227.5923249	77.31442536	40.85406246	69.98525438	245.5504369	141.9170024	236.4858324	3110.01703	14460.11909	-2.217073326	6.54E-05	0.010126395	9755.142884	13677.82826	-0.48761055	0.39615168	0.999995905	14448.46851	28789.91599	-0.994650755	0.090884174	0.57901709	Krt5	7	143316920	143453546	-	3167	protein_coding	keratin 5, type II [Source:RGD Symbol;Acc:727894]	Filament
ENSRNOG00000008639	17491	20548	11654	9635	15291	13664	18558	11529	12104	9894	14935	15857	395.3701308	422.2503339	275.4977703	235.3420285	364.2053718	312.0927575	400.4604842	265.0598898	269.7444609	252.2211289	356.1451667	394.7679492	13552.11218	13217.97964	0.036019146	0.900351427	0.990126934	13754.06529	12491.27404	0.138937398	0.648016148	0.999995905	13205.70459	15799.84503	-0.258757544	0.379975806	0.896656375	Pabpc1	7	75409581	75422268	-	2775	protein_coding	poly(A) binding protein, cytoplasmic 1 [Source:RGD Symbol;Acc:619838]	RRM_1
ENSRNOG00000016896	14337	18217	11475	14739	13930	13730	14353	13549	11879	13198	15531	12360	652.6213416	753.8606469	546.2727522	724.9859032	668.1521113	631.5244135	623.7132245	627.2972541	533.1105445	677.5345604	745.821704	619.6594824	12847.27546	14586.16724	-0.18313189	0.282920919	0.875412536	13908.19631	13772.84514	0.014120222	0.938248844	0.999995905	14571.58527	14018.06474	0.055841432	0.790221205	0.983952749	Rpl3	7	121297356	121302818	-	1378	protein_coding	ribosomal protein L3 [Source:RGD Symbol;Acc:735105]	-
ENSRNOG00000042233	15353	17807	12430	15672	13707	14627	13301	11536	10518	14746	14563	12224	2173.910838	2292.189214	1840.659533	2397.902153	2045.088623	2092.7645	1797.926992	1661.371983	1468.304224	2354.740481	2175.364008	1906.309718	11405.36306	15138.01191	-0.408452517	0.023819264	0.402633615	14083.60924	14293.02645	-0.021291722	0.912445153	0.999995905	15122.73786	14554.99363	0.055180856	0.771011319	0.982759424	Rpl41	7	2972900	2973977	-	443	protein_coding	ribosomal protein L41 [Source:RGD Symbol;Acc:621210]	-
ENSRNOG00000011971	14958	11845	11761	8520	11579	15526	22367	14755	14916	9128	14063	15421	310.8898172	223.8098838	255.6413348	191.3511692	253.585995	326.0687442	443.7925296	311.9143387	305.6467253	213.9582034	308.3497188	353.0019858	16727.71926	12158.47478	0.460271545	0.122474648	0.743957292	13052.44202	11491.81661	0.183707417	0.581993969	0.999995905	12147.01074	12426.42359	-0.032790987	0.911499796	0.989728462	C1s	4	157143592	157155609	-	3018	protein_coding	complement component 1, s subcomponent [Source:RGD Symbol;Acc:619983]	Trypsin
ENSRNOG00000014179	13922	19119	13434	13854	11524	14980	12878	11038	12587	15115	15314	10536	990.1141071	1236.118255	999.1779027	1064.675742	863.5910061	1076.495089	874.3218276	798.4305869	882.5519014	1212.305605	1148.959904	825.2604333	11773.97095	13855.97436	-0.234903478	0.19237534	0.815740918	13882.89987	13084.3381	0.085466594	0.738530368	0.999995905	13841.98727	14822.33747	-0.098737724	0.641237961	0.962533008	Rps2	10	14088319	14089979	+	882	protein_coding	ribosomal protein S2 [Source:RGD Symbol;Acc:619887]	-
ENSRNOG00000003899	35866	44611	22282	2902	20959	6949	4143	1480	3560	6334	4474	6858	1054.737271	1192.654181	685.2820819	92.2183428	649.461107	206.4905974	116.3096002	44.26762489	103.2156972	210.0679272	138.8001514	222.1214358	2935.284858	10554.18365	-1.846231246	0.006884228	0.212481766	6013.212113	9985.578137	-0.731716251	0.274629038	0.999995905	10546.09609	32579.84866	-1.627273527	0.016582263	0.236082189	Krt14	10	88055823	88122233	-	2133	protein_coding	keratin 14, type I [Source:RGD Symbol;Acc:1307463]	Filament
ENSRNOG00000013009	7495	10315	23997	16793	9965	11734	7689	17016	17829	22431	9556	5038	293.8352255	367.6314708	983.8820353	711.4085267	411.6525089	464.8308308	287.7672479	678.5046924	689.1180257	991.747694	395.2218747	217.5314362	13853.74238	13289.84811	0.05994779	0.886539005	0.989175957	12668.0721	12539.57196	0.014704071	0.979662475	0.999995905	13275.68323	13734.6979	-0.049032092	0.926835814	0.990220101	Ldha	1	102900286	102909707	+	1600	protein_coding	lactate dehydrogenase A [Source:RGD Symbol;Acc:2996]	-
ENSRNOG00000002050	12442	11984	9990	18698	13595	15606	13517	14768	13343	14947	11332	9521	708.2079645	620.1312797	594.6890689	1150.070124	815.4006694	897.5917094	734.4973013	854.9790054	748.787351	959.5000167	680.4712591	596.8769632	13467.99897	16499.66036	-0.292899447	0.184846898	0.809147209	12171.95187	15574.24199	-0.355604572	0.228450589	0.999995905	16482.58686	11040.21937	0.578165519	0.011261561	0.188103916	Igfbp7	14	33010300	33070190	+	1102	protein_coding	insulin-like growth factor binding protein 7 [Source:RGD Symbol;Acc:1306201]	I-set
ENSRNOG00000006997	15405	13993	9605	9203	15795	14080	16747	13405	13073	10792	12530	14540	285.2137804	235.5216659	185.977339	184.1182258	308.1411328	263.4074643	295.9954968	252.4287275	238.6263879	225.3362599	244.7329723	296.4864511	13929.83183	13375.67515	0.058561684	0.825059644	0.984958879	12828.86662	12641.83923	0.021182403	0.941937145	0.999995905	13363.38498	12470.72687	0.099738875	0.745929972	0.978782084	App	11	24425005	24641858	-	3388	protein_coding	amyloid beta (A4) precursor protein [Source:RGD Symbol;Acc:2139]	Kunitz_BPTI
ENSRNOG00000013874	13802	17264	12145	13911	10635	13397	12264	13418	11168	15690	13446	11943	1745.47065	1984.829394	1606.282414	1901.023279	1417.193866	1711.964306	1480.614337	1725.923223	1392.452331	2237.761583	1793.891805	1663.472412	11923.28579	13046.03185	-0.12983311	0.542920807	0.947842336	13950.25534	12316.96999	0.179640919	0.455320087	0.999995905	13032.68216	13790.39545	-0.081549493	0.705569222	0.973210295	Rplp1	8	66862143	66863476	-	496	protein_coding	ribosomal protein, large, P1 [Source:RGD Symbol;Acc:621774]	-
ENSRNOG00000011796	13291	10094	13715	8257	10920	14793	19979	14909	14061	10767	13928	14013	300.9747712	207.8006795	324.8045504	202.0474047	260.5651417	338.4895868	431.9022465	343.3872035	313.9229357	274.9713783	332.7314131	349.4903589	15759.73885	11595.26994	0.442697026	0.112676553	0.72865441	13099.05009	10959.13612	0.257318747	0.368976818	0.999995905	11584.30103	12033.02067	-0.054800805	0.862802567	0.98671902	C1r	4	157125998	157136829	+	2770	protein_coding	complement component 1, r subcomponent [Source:RGD Symbol;Acc:1309091]	Trypsin
ENSRNOG00000017418	14427	17611	11793	12239	11579	12756	12745	11707	10708	14318	14742	12055	1118.612619	1241.363374	956.2728792	1025.435088	946.0105474	999.3895719	943.3716121	923.2354203	818.5523295	1252.005922	1205.84837	1029.443557	11350.82181	12564.51935	-0.146556234	0.340854245	0.89624594	13935.57778	11865.42432	0.232009464	0.194559678	0.999995905	12552.0028	13976.49261	-0.155110613	0.402456157	0.905630085	Rps3	1	164435878	164441167	-	809	protein_coding	ribosomal protein S3 [Source:RGD Symbol;Acc:619888]	-
ENSRNOG00000006992	12120	15381	11653	14318	11568	11249	12217	12650	11476	14989	14892	11116	147.592155	170.277182	148.406273	188.4089673	148.4363191	138.4175607	142.0249056	156.6802792	137.7798151	205.8513201	191.3137978	149.0873636	11750.39548	12801.44649	-0.123589254	0.553057433	0.948337658	13898.354	12083.70078	0.201858577	0.423703491	0.999995905	12788.33153	12514.2021	0.031236842	0.885421829	0.988387211	Rpl7	5	2632712	2640021	+	5151	protein_coding	ribosomal protein L7 [Source:RGD Symbol;Acc:735169]	-
ENSRNOG00000054626	11606	15455	11153	14757	12251	12227	13063	12674	11126	13878	14717	9967	1045.985179	1266.260915	1051.207679	1437.141725	1163.417913	1113.472504	1123.893533	1161.769109	988.5904799	1410.555537	1399.24855	989.3251861	11909.06346	13516.59873	-0.182663099	0.358400193	0.903173687	13062.03257	12759.82632	0.033777516	0.895679548	0.999995905	13502.82109	12197.16641	0.146686848	0.49000717	0.93188548	Rps8	5	136020941	136023511	-	696	protein_coding	40S ribosomal protein S8 [Source:UniProtKB/Swiss-Prot;Acc:P62243]	-
ENSRNOG00000028505	14044	16451	10661	13360	11257	13555	12697	11196	10368	13122	15076	11015	1931.871262	2057.268099	1533.695568	1985.877139	1631.666021	1884.098066	1667.353794	1566.438715	1406.101766	2035.671692	2187.792361	1668.796982	11054.79481	13116.68341	-0.246724933	0.171121239	0.79486067	13273.78811	12385.37551	0.099947241	0.643868646	0.999995905	13103.43044	13119.02407	-0.001738425	0.993549705	0.999535359	Rps18	20	5442390	5445509	+	456	protein_coding	ribosomal protein S18 [Source:RGD Symbol;Acc:3595]	-
ENSRNOG00000018233	15444	12649	10543	10183	10940	11857	15697	14115	12713	12207	12735	11776	290.6542538	216.4134811	207.5080527	207.0862153	216.947902	225.4801581	282.0154034	270.1848107	235.8844657	259.0873312	252.8415541	244.0879445	13724.79126	11315.555	0.278471679	0.083554905	0.666560154	12446.54774	10688.30985	0.219703348	0.13845097	0.999995905	11304.48595	12405.97093	-0.134134102	0.539998736	0.942858925	Gas6	16	81213364	81243757	-	3333	protein_coding	growth arrest specific 6 [Source:RGD Symbol;Acc:61913]	Laminin_G_2
ENSRNOG00000049560	8992	8530	19412	14395	9189	9597	9951	16176	15281	17595	13470	7771	226.9771347	195.7429234	512.4481759	392.6413525	244.4079367	244.7811249	239.7904145	415.2982551	380.2874475	500.8819998	358.6955742	216.0400965	13454.65465	11462.33689	0.231204669	0.492626665	0.940198729	13199.12982	10815.31446	0.287368664	0.479770838	0.999995905	11450.19263	12120.53305	-0.082071052	0.860577827	0.98671902	Glul	13	71331052	71340229	+	2485	protein_coding	glutamate-ammonia ligase [Source:RGD Symbol;Acc:2710]	-
ENSRNOG00000036689	15538	15370	8703	8467	15403	14421	15798	12426	11856	7953	10255	13499	391.5817334	352.1376024	229.3771482	230.5767025	409.0287783	367.2309742	380.0744695	318.5090773	294.5777237	226.0365304	272.6437732	374.680031	12913.27886	13091.67009	-0.019799285	0.945317233	0.994669259	10738.4218	12375.05335	-0.204657094	0.555862719	0.999995905	13079.73513	12613.69876	0.052337304	0.880846945	0.987916568	P4hb	10	109736458	109747987	-	2489	protein_coding	prolyl 4-hydroxylase, beta polypeptide [Source:RGD Symbol;Acc:3244]	-
ENSRNOG00000056765	11337	13951	10848	14288	11029	11554	13861	11076	10917	14422	14729	9678	929.5845897	1039.937731	930.2384862	1265.962284	952.901801	957.2816908	1084.987197	923.7126117	882.5279794	1333.633827	1274.079836	873.9931511	11554.21009	12705.97529	-0.137070625	0.530750157	0.944469923	13156.951	11993.49256	0.133578986	0.634203669	0.999995905	12692.90099	11558.28015	0.135072208	0.52706667	0.941278282	RGD1563861	X	156438251	156440461	-	765	protein_coding	similar to ribosomal protein L10 [Source:RGD Symbol;Acc:1563861]	-
ENSRNOG00000006471	2012	1436	24249	21178	6352	10458	4475	20098	16333	31134	8343	1521	235.0205806	152.4907801	2962.276613	2673.138243	781.8251736	1234.363799	499.0111378	2387.777841	1880.954474	4101.409962	1028.093879	195.6765466	13403.81518	13182.16644	0.02405227	0.969978872	0.998242396	14103.01831	12425.51437	0.182691586	0.842050745	0.999995905	13166.94775	9397.020462	0.486647112	0.635550439	0.96176517	Pvalb	7	119429019	119441487	-	537	protein_coding	parvalbumin [Source:RGD Symbol;Acc:3457]	-
ENSRNOG00000015335	13181	16027	9930	12824	11146	12008	10947	11536	9592	14131	13721	11136	1300.000288	1437.005907	1024.231657	1366.712462	1158.338174	1196.692001	1030.693382	1157.213504	932.6928819	1571.767583	1427.622763	1209.639482	10373.41561	12375.83692	-0.254636873	0.172234917	0.79573107	13222.09452	11685.01649	0.178293378	0.388482552	0.999995905	12363.34204	12461.12562	-0.011395152	0.958992813	0.995508865	Rpl13	19	55917736	55919996	+	636	protein_coding	ribosomal protein L13 [Source:RGD Symbol;Acc:621179]	-
ENSRNOG00000003172	14096	8765	10463	7598	10987	11725	17395	13800	11563	11407	12614	13458	571.1854537	322.8824174	443.3955509	332.6894995	469.1174786	480.0768007	672.8913754	568.7527261	461.9406458	521.2823636	539.2208612	600.6111832	13777.07969	10368.6608	0.410032502	0.116421504	0.73251043	12701.71531	9798.799167	0.374334921	0.122792978	0.998005337	10358.92875	10785.73878	-0.058228192	0.853862212	0.986117452	Serpinf1	10	62241756	62254287	-	1548	protein_coding	serpin peptidase inhibitor, clade F (alpha-2 antiplasmin, pigment epithelium derived factor), member 1 [Source:RGD Symbol;Acc:631369]	Serpin
ENSRNOG00000008816	18689	19971	3229	5138	15226	13964	24609	4885	8725	2861	12802	13558	508.3688893	493.8601008	91.85753862	151.0238571	436.4153009	383.8127183	639.037212	135.1514241	233.9875449	87.76696921	367.3697014	406.1815321	12118.40986	11695.41423	0.051258652	0.934241137	0.994083057	9819.967157	11062.04268	-0.171828845	0.788796913	0.999995905	11685.33842	13130.23017	-0.168200211	0.805795741	0.984319738	Gpnmb	4	78694447	78715683	+	2306	protein_coding	glycoprotein (transmembrane) nmb [Source:RGD Symbol;Acc:71008]	-
ENSRNOG00000008551	11618	14665	10632	13210	10417	11181	11680	11420	10501	14265	13047	10664	1245.740862	1429.518017	1192.24405	1530.585915	1176.956046	1211.416838	1195.579506	1245.447999	1110.098205	1724.997446	1475.841138	1259.354844	10856.04805	11988.23227	-0.14311068	0.466016778	0.935300584	12886.71807	11316.80515	0.187421291	0.435755282	0.999995905	11975.9475	11787.84473	0.022812008	0.913959375	0.989894638	Rps7	6	47899558	47904163	-	585	protein_coding	ribosomal protein S7 [Source:RGD Symbol;Acc:61907]	-
ENSRNOG00000023529	10806	14961	10012	12814	11130	11429	11372	11953	10843	13660	14387	9689	634.0732942	798.0798572	614.3971574	812.4895339	688.1623453	677.6404966	637.0164258	713.369563	627.2755508	903.9523554	890.5890556	626.159678	11049.20965	12175.15498	-0.139994182	0.429951441	0.924870335	12783.02075	11494.89235	0.153241611	0.538609649	0.999995905	12162.84187	11398.43589	0.093610364	0.658944412	0.965076306	Rpl5	14	2860965	2867397	-	1069	protein_coding	ribosomal protein L5 [Source:RGD Symbol;Acc:619825]	-
ENSRNOG00000024603	13048	14910	9885	12711	10555	11973	11525	10208	9331	14323	13648	10501	1482.712928	1540.288233	1174.745143	1560.814898	1263.841483	1374.778493	1250.239862	1179.823235	1045.383689	1835.555248	1636.118486	1314.242259	10023.82462	12120.40808	-0.273994832	0.138758733	0.763706265	13048.49639	11443.50297	0.189355952	0.413557925	0.999995905	12108.10886	12070.64573	0.004444419	0.98336592	0.998121313	Rps15	7	12282109	12283608	-	552	protein_coding	ribosomal protein S15 [Source:RGD Symbol;Acc:62026]	-
ENSRNOG00000007457	11610	9825	13473	9183	8047	11208	22069	12520	11253	9673	13216	9622	385.524929	296.5951419	467.8842368	329.5060456	281.5629389	376.066795	699.5877269	422.8513605	368.4028394	362.2444802	462.9700399	351.8983588	14703.6385	9748.195756	0.592970007	0.061921874	0.60552414	10986.91397	9207.029277	0.25498062	0.290146608	0.999995905	9738.453467	11322.15002	-0.217353512	0.422339417	0.912982851	Serping1	3	72161189	72171078	-	1889	protein_coding	serpin peptidase inhibitor, clade G (C1 inhibitor), member 1 [Source:RGD Symbol;Acc:735225]	Serpin
ENSRNOG00000003201	10288	14382	10506	13354	9861	10882	12288	11300	10879	13282	14452	9897	505.3499911	642.2318198	539.7001779	708.8122841	510.3915878	540.1155102	576.2113261	564.5506444	526.8472135	735.7751658	748.896621	535.4223795	11127.1156	11748.90439	-0.078433444	0.71106866	0.970292596	12743.57584	11089.76727	0.200548974	0.452488802	0.999995905	11736.75668	11227.01917	0.064033557	0.788755674	0.983952749	LOC100362640	X	72074108	72078511	-	1277	protein_coding	ribosomal protein S4, X-linked X-like [Source:RGD Symbol;Acc:2324318]	Ribosomal_S4e
ENSRNOG00000054890	15472	12836	8237	9148	16643	12053	16256	11630	11328	6255	9119	11897	115.3717278	87.0149503	64.23561167	73.71190799	130.7692989	90.81649092	115.7193303	88.20552962	83.27997463	52.6017989	71.73527493	97.70618231	12618.62584	12977.52298	-0.04045808	0.892487733	0.989175957	9227.849254	12264.4665	-0.410417294	0.262346486	0.999995905	12965.68345	11679.92949	0.150662294	0.670623555	0.965076306	Flna	X	156463953	156487245	+	8412	protein_coding	filamin A, alpha [Source:RGD Symbol;Acc:1560614]	CH
ENSRNOG00000023972	16336	13129	7378	7520	19464	12334	15367	12153	11455	5292	8931	11138	207.5137331	151.615637	98.01524443	103.2232469	260.5280306	158.3148607	186.3500402	157.017397	143.4599304	75.8125835	119.6833727	155.8260187	12558.10502	13463.58665	-0.100446188	0.789487707	0.981358531	8571.824633	12729.04817	-0.570449772	0.209367411	0.999995905	13451.87552	11754.06235	0.194643865	0.670249359	0.965076306	Col4a2	16	83387364	83438561	-	4938	protein_coding	collagen, type IV, alpha 2 [Source:RGD Symbol;Acc:1308085]	Collagen
ENSRNOG00000018220	2629	5650	22458	24754	5750	8464	3073	13061	16847	21675	13388	2465	19.63195293	38.35593675	175.3871833	199.7454344	45.24410534	63.86533479	21.90658895	99.20019016	124.0309007	182.5376128	105.4681269	20.2731617	10772.55409	13586.71033	-0.33483862	0.641939102	0.960115483	12784.31277	12798.31517	-0.00158214	0.998440428	0.999995905	13570.40968	10235.3939	0.406898529	0.638775209	0.962208933	Pde4dip	2	199867972	200003443	-	8400	protein_coding	phosphodiesterase 4D interacting protein [Source:RGD Symbol;Acc:708410]	-
ENSRNOG00000020533	15695	13116	6168	5712	16486	17452	12263	10288	9638	6718	9444	16461	478.8399908	363.7824384	196.8010072	188.3110692	529.9875058	538.0107068	357.1618823	319.2443402	289.9014713	231.1476252	303.9608732	553.1169296	10379.56705	13488.06141	-0.377944827	0.372523327	0.907499043	11052.17961	12758.58075	-0.207142812	0.694507995	0.999995905	13476.37861	11126.33941	0.276451498	0.596974647	0.955935705	Htra1	1	201499028	201548513	+	2056	protein_coding	HtrA serine peptidase 1 [Source:RGD Symbol;Acc:69235]	-
ENSRNOG00000010529	19554	14444	3108	3781	28051	18990	11901	7004	6579	2418	4825	17125	208.6336494	140.1030054	34.68036119	43.59272101	315.3685158	204.7341685	121.2192186	76.00777833	69.20588617	29.09547039	54.3098587	201.2384515	8178.529479	17295.47826	-1.08048296	0.085861617	0.672451252	8265.197591	16368.55749	-0.985811261	0.24250838	0.999995905	17281.80684	11729.50016	0.559105339	0.486253951	0.93188548	Thbs2	1	56653938	56683731	-	5879	protein_coding	thrombospondin 2 [Source:RGD Symbol;Acc:1310979]	TSP_C
ENSRNOG00000042499	14612	14763	6463	10855	18195	13724	10500	9985	7938	7822	11317	10668	1502.560724	1380.092567	695.0409341	1206.176197	1971.49496	1426.000569	1030.744318	1044.32	804.7627526	907.1111876	1227.683153	1208.194957	9180.403718	14672.45571	-0.676485138	0.012616758	0.292321864	10075.74719	13864.9278	-0.46054888	0.119176375	0.984951975	14658.91646	11363.50304	0.367357531	0.347535559	0.880239683	Tmsb10	4	100882216	100883275	-	610	protein_coding	thymosin, beta 10 [Source:RGD Symbol;Acc:62022]	-
ENSRNOG00000019627	2707	1151	36474	2776	6739	8884	4293	20485	21681	23653	5338	2147	46.41910458	17.94299989	654.1024181	51.43828987	121.765765	153.9336876	70.27626511	357.2791137	366.5407095	457.4199238	96.56498641	40.54825696	15202.06188	6249.59469	1.282416142	0.045952264	0.543795052	10724.24917	5911.48613	0.85926965	0.299780956	0.999995905	6244.072283	13730.76437	-1.136849188	0.299919745	0.851333395	Mybpc2	1	100506704	100530183	-	3658	protein_coding	myosin binding protein C, fast-type [Source:RGD Symbol;Acc:1311596]	I-set
ENSRNOG00000056493	2555	7554	23981	22204	4811	8663	2472	11227	15004	24163	11302	1801	40.19729906	108.0423886	394.5727743	377.4815623	79.75585359	137.7180622	37.1273298	179.6523276	232.7273518	428.7233769	187.5831751	31.20694991	9375.682232	12422.03401	-0.405909261	0.579607323	0.950974522	12740.41895	11702.64249	0.122573717	0.888194954	0.999995905	12407.16721	11298.87733	0.134993732	0.87534596	0.987697667	Mybpc1	7	29086156	29171783	-	3987	protein_coding	myosin binding protein C, slow-type [Source:MGI Symbol;Acc:MGI:1336213]	I-set
ENSRNOG00000030210	14446	10502	4834	2587	14118	15072	14334	15692	17109	3642	9263	13864	143.6052956	94.90871355	50.25547114	27.78931428	147.8826637	151.3945881	136.02838	158.6588498	167.6802354	40.83035245	97.1420178	151.7899568	15247.2303	10772.96624	0.501120855	0.383090405	0.914448205	9035.469432	10195.95231	-0.174330535	0.804309818	0.999995905	10764.08941	9485.525078	0.182425536	0.78669064	0.983952749	Fndc1	1	47605262	47687504	+	6310	protein_coding	fibronectin type III domain containing 1 [Source:RGD Symbol;Acc:1310640]	fn3
ENSRNOG00000026415	15603	10970	6556	2507	10601	10980	19518	13382	12958	6071	9177	16968	181.7500776	116.1674221	79.86551551	31.55581398	130.1171593	129.2365801	217.0406549	158.5443169	148.812316	79.75300796	112.7716253	217.6851456	14748.1549	8178.384874	0.850635622	0.104607189	0.713239374	10912.06451	7738.748725	0.495743087	0.423786604	0.999995905	8171.534781	10592.13609	-0.374310575	0.527982487	0.941278282	Col14a1	7	95074236	95273298	+	5385	protein_coding	collagen, type XIV, alpha 1 [Source:RGD Symbol;Acc:1305806]	VWA
ENSRNOG00000025936	11020	14410	10021	11524	10635	11070	11390	10213	9569	12654	12964	9816	770.6219153	916.0833078	732.866181	870.8063102	783.643431	782.2111501	760.3661351	726.4006935	659.7216241	997.9480495	956.3820023	756.007238	10060.2236	11426.96062	-0.183767136	0.247022462	0.852069016	12009.01738	10789.94943	0.15443417	0.458107849	0.999995905	11415.51474	11307.66814	0.013658925	0.940809279	0.992631293	Rpl6	12	40877613	40881124	-	897	protein_coding	ribosomal protein L6 [Source:RGD Symbol;Acc:619826]	-
ENSRNOG00000058105	3155	4319	32740	2766	15297	11910	5175	16054	10065	14404	11377	5223	299.852471	373.1665441	3254.17423	284.0658333	1531.918911	1143.764599	469.5241161	1551.867666	943.0971915	1543.873539	1140.692636	546.713675	10243.51582	10196.48969	0.006624513	0.991771512	0.999948687	10531.83645	9648.801896	0.126327552	0.845710536	0.999995905	10188.21303	13537.20437	-0.410025049	0.668233196	0.965076306	Hbb	1	168971274	168972725	-	660	protein_coding	hemoglobin, beta [Source:EntrezGene;Acc:24440]	-
ENSRNOG00000018774	11857	12506	9321	11706	9552	11107	9775	8811	9512	12482	13581	9815	1631.030871	1563.928931	1340.922652	1740.020793	1384.531743	1543.834542	1283.640493	1232.752012	1290.011574	1936.385769	1970.841606	1486.994315	9068.52304	11130.74122	-0.295598547	0.084899079	0.669367457	12151.15458	10509.05256	0.209466368	0.359520254	0.999995905	11119.42681	10775.12229	0.045357568	0.817688429	0.984319738	Rps14	18	56044369	56047316	+	456	protein_coding	ribosomal protein S14 [Source:RGD Symbol;Acc:62025]	-
ENSRNOG00000052620	10307	13751	9807	11268	9902	10164	11095	9687	9784	12617	12133	9337	283.5630462	343.924304	282.1677599	334.9829881	287.052624	282.5521615	291.3962408	271.0627338	265.3800093	391.4657786	352.1422753	282.9152504	9861.256662	10783.49361	-0.128961486	0.435377171	0.926736091	11560.17212	10181.21731	0.183256626	0.416760353	0.999995905	10772.60712	10806.16031	-0.004521783	0.98143054	0.997762546	Gnb2l1	10	34149717	34155198	+	2280	protein_coding	Guanine nucleotide-binding protein subunit beta-2-like 1 Guanine nucleotide-binding protein subunit beta-2-like 1, N-terminally processed [Source:UniProtKB/Swiss-Prot;Acc:P63245]	WD40
ENSRNOG00000043866	7206	11710	8254	18715	13049	14774	8847	8759	9744	10334	9161	7535	287.7201492	425.0540339	344.6627442	807.4663026	549.0027152	596.0610372	337.2184496	355.7080572	383.5727076	465.3340354	385.879328	331.3530087	8836.857414	16042.21966	-0.86026257	0.000193	0.02122634	9175.281474	15140.90567	-0.722626968	0.007978595	0.274856724	16025.50479	8656.645652	0.88846468	0.00154287	0.048371288	AY172581.24	MT	1094	2664	+	1571	Mt_rRNA	-	-
ENSRNOG00000033564	7911	4117	8156	6202	7535	5501	15273	19820	10874	16192	20737	5073	524.0028023	247.9101568	564.9802938	443.9075625	525.9043025	368.1802519	965.7525375	1335.269818	710.1105379	1209.547875	1449.041301	370.0826541	14913.08251	6622.861739	1.171051801	0.000196716	0.021365076	14174.16248	6254.666504	1.180261257	0.022639418	0.489039034	6616.446023	6598.145934	0.004025128	0.991743573	0.999136703	Cfd	7	12634170	12636004	-	947	protein_coding	complement factor D (adipsin) [Source:RGD Symbol;Acc:2498]	Trypsin
ENSRNOG00000002461	12939	10371	5088	4288	14203	13015	16205	12319	14412	4298	7152	12536	142.4145166	103.7732479	58.56720621	50.999613	164.7232401	144.7485893	170.2714614	137.9088572	156.3911612	53.35072196	83.04503343	151.9652095	13828.66549	10726.51665	0.366471917	0.407512679	0.920731742	8118.64985	10146.81417	-0.321720243	0.570116003	0.999995905	10717.3764	9042.43028	0.245167182	0.648557571	0.963311202	Nid1	17	90553394	90627101	-	5699	protein_coding	nidogen 1 [Source:RGD Symbol;Acc:3178]	EGF_CA
ENSRNOG00000019629	10740	12205	9360	8308	9351	8889	13725	10833	10891	9622	13171	9513	338.3648376	349.5666204	308.3973593	282.836848	310.4275399	282.9765652	412.7932416	347.1305564	338.2852842	341.8744454	437.7561994	330.0882639	11421.95343	9118.89621	0.324890811	0.056989622	0.586328392	10917.21206	8612.945737	0.342038192	0.108945484	0.945614429	9110.007975	10334.96697	-0.182033601	0.228806408	0.800744289	Lamp1	16	81689590	81706561	-	1991	protein_coding	lysosomal-associated membrane protein 1 [Source:RGD Symbol;Acc:2989]	-
ENSRNOG00000005434	10047	8325	9507	8207	8374	9557	13626	13473	14846	7542	12096	10587	85.54565116	64.44021851	84.65622258	75.51000942	75.13040551	82.2242159	110.7564941	116.6780067	124.625064	72.42164826	108.6515494	99.2809879	13552.41071	8967.369647	0.595777392	6.04E-05	0.009544413	10206.11823	8469.96995	0.269013752	0.270761361	0.999995905	8958.544268	9007.290719	-0.007788722	0.969678834	0.997553656	Sptbn1	14	114518816	114692764	-	7367	protein_coding	spectrin, beta, non-erythrocytic 1 [Source:RGD Symbol;Acc:727922]	CH
ENSRNOG00000018795	9735	13470	9060	12978	9296	10502	9415	9371	8675	13300	11418	8669	922.4231003	1160.307337	897.7931143	1328.80282	928.135901	1005.501792	851.6356247	903.1155284	810.3975174	1421.235995	1141.3448	904.6797311	8874.228037	11294.72104	-0.347946668	0.115337176	0.731989724	11335.78424	10660.70118	0.088583465	0.759237558	0.999995905	11282.99963	10280.10645	0.134265488	0.593799909	0.955080388	Rpl18a	16	20293229	20295294	+	662	protein_coding	ribosomal protein L18A [Source:RGD Symbol;Acc:1302976]	-
ENSRNOG00000010830	5286	7708	17705	15591	6371	9565	4851	11515	13022	21369	8429	4088	257.0334542	340.7339656	900.3518946	819.2095795	326.4309591	469.9634557	225.1816772	569.4945775	624.2730527	1171.836538	432.3855373	218.9298722	9573.970875	10906.06058	-0.187943931	0.705923911	0.969592493	11604.3845	10285.49556	0.174054069	0.788535205	0.999995905	10893.93132	10082.96143	0.111612161	0.848871999	0.985489235	Slc25a4	16	49266903	49270698	+	1290	protein_coding	solute carrier family 25 (mitochondrial carrier; adenine nucleotide translocator), member 4 [Source:RGD Symbol;Acc:620352]	Mito_carr
ENSRNOG00000000443	8464	5077	9191	5946	5495	9786	20430	14809	13069	8439	14209	10058	97.29127727	53.05381781	110.4879395	73.85530772	66.55599634	113.6632532	224.1846629	173.1359047	148.1068046	109.3980497	172.3036097	127.3331621	15546.68381	7246.896493	1.101157627	0.000370635	0.033897487	11031.4084	6847.378908	0.687986512	0.041267196	0.656163227	7239.770042	7418.385358	-0.035123637	0.928805658	0.990384541	C4a	20	4302347	4508214	-	5457	protein_coding	complement component 4A (Rodgers blood group) [Source:RGD Symbol;Acc:620005]	A2M_comp
ENSRNOG00000004214	9673	12122	9095	12111	8531	9436	9544	9522	8909	13284	12482	8067	509.4500748	580.3980575	500.9530256	689.2535371	473.4363795	502.1633296	479.8551435	510.0723441	462.5980581	789.02298	693.5171931	467.9335045	9040.541082	10369.963	-0.19791899	0.386233738	0.914448205	11473.95947	9787.268749	0.229389634	0.464328727	0.999995905	10359.16488	9871.608763	0.06952438	0.773070333	0.98299348	Rpl26	10	55492404	55496012	+	1191	protein_coding	ribosomal protein L26 [Source:RGD Symbol;Acc:1310607]	KOW
ENSRNOG00000019459	8295	10114	10414	15639	8563	9665	8143	9029	9314	15535	10257	6498	764.0494765	846.9139168	1003.174591	1556.584239	831.0980787	899.5464023	716.0260256	845.8783362	845.8156753	1613.751624	996.6853139	659.1988512	8569.426267	11711.57763	-0.450657937	0.153518843	0.777261766	10993.27346	11047.95186	-0.007158399	0.987134831	0.999995905	11698.91932	9278.371589	0.334426857	0.321530852	0.867744156	Oaz1	7	11752412	11754508	-	681	protein_coding	ornithine decarboxylase antizyme 1 [Source:RGD Symbol;Acc:3219]	-
ENSRNOG00000010805	5737	4919	5086	12524	5790	10275	10010	18599	13457	11649	13291	9112	539.524561	420.5468852	500.2148538	1272.70569	573.7545942	976.3933686	898.6689337	1779.013	1247.6967	1235.478972	1318.610833	943.7820734	13697.3814	9849.975903	0.475703753	0.237893963	0.84860348	11526.05958	9294.158964	0.310507413	0.400405753	0.999995905	9839.311573	5074.900847	0.955185206	0.007805265	0.149490371	Fabp4	2	93792601	93797305	+	667	protein_coding	fatty acid binding protein 4, adipocyte [Source:RGD Symbol;Acc:69309]	-
ENSRNOG00000002680	9750	8251	8222	6905	10213	10460	13151	13784	15012	6295	8964	9399	80.09232483	61.61750364	70.63462027	61.29266771	88.40174919	86.82296029	103.1298398	115.1661122	121.5791895	58.31796506	77.68206174	85.03536431	13562.31716	9436.831783	0.523209668	0.022254678	0.387883188	8339.078458	8918.147838	-0.096858313	0.731736306	0.999995905	9427.996489	8447.882727	0.158388051	0.526909462	0.941278282	Lamc1	13	70656727	70783515	-	7636	protein_coding	laminin, gamma 1 [Source:RGD Symbol;Acc:621052]	Laminin_EGF
ENSRNOG00000016580	10291	12636	9058	10368	9092	10051	9463	9387	8021	10814	11762	8475	1265.725723	1412.872178	1165.113414	1377.956708	1178.318502	1249.130813	1111.092329	1174.280916	972.6239246	1499.991285	1526.145057	1148.030371	8683.582343	10146.87338	-0.224672286	0.205436072	0.824698299	10516.32472	9580.926842	0.134399752	0.538422124	0.999995905	10136.65145	10213.02389	-0.010863718	0.951618483	0.994164467	Rps23	2	19823234	19824804	+	510	protein_coding	ribosomal protein S23 [Source:RGD Symbol;Acc:621039]	Ribosomal_S12
ENSRNOG00000023781	11458	9246	10543	11511	8846	9571	8743	11775	12120	8729	8402	7092	41.30112273	30.2982927	39.74395699	44.83577184	33.59860275	34.85996738	30.08519282	43.16950936	43.07150662	35.48443346	31.94981357	28.15486241	10582.5301	10309.78468	0.037667674	0.883141268	0.988737243	8216.023338	9731.94649	-0.244282511	0.287956336	0.999995905	10299.18145	10096.00347	0.02875647	0.907215667	0.989429757	Plec	7	117230319	117289961	-	17402	protein_coding	plectin [Source:RGD Symbol;Acc:621649]	-
ENSRNOG00000017158	8814	11199	9179	15798	9449	8874	10272	8768	10156	8434	8519	8139	110.840584	128.0313226	120.7188215	214.6774488	125.2082226	112.7617492	123.3161766	112.1474641	125.9165614	119.6133623	113.0178364	112.7271301	9416.647698	11811.66986	-0.326911633	0.29560944	0.880175976	8508.668098	11142.04467	-0.388999431	0.230493025	0.999995905	11798.97586	9346.290483	0.336178743	0.304874922	0.854195654	Eif4g2	1	175883363	175895510	-	4988	protein_coding	eukaryotic translation initiation factor 4, gamma 2 [Source:RGD Symbol;Acc:1305294]	-
ENSRNOG00000019007	10039	12418	9056	10476	8792	9272	9717	8976	8159	10583	11085	8478	877.0376028	986.2582369	827.4047916	988.967014	809.3505783	818.4983405	810.3996479	797.5790924	702.7471561	1042.694058	1021.635719	815.7419839	8669.357604	9824.108489	-0.180387395	0.327990344	0.892682554	10214.77701	9274.855592	0.139269864	0.522851344	0.999995905	9814.130004	10065.45035	-0.03651489	0.849343036	0.985626627	Rpl14	8	129240528	129243402	+	718	protein_coding	ribosomal protein L14 [Source:RGD Symbol;Acc:621180]	-
ENSRNOG00000053086	10140	8707	9671	3297	6004	5668	16641	11675	13380	9142	13435	8849	1044.414437	815.2948216	1041.741949	366.9546669	651.6236485	589.9040441	1636.264896	1223.080263	1358.705798	1061.93142	1459.839779	1003.831337	13415.56608	5117.332674	1.390427205	2.10E-06	0.000689162	10610.14388	4837.261228	1.133173549	0.000613959	0.053836877	5112.668212	9207.27697	-0.848664827	0.005415078	0.118236937	Sepp1	2	53109684	53114858	+	609	protein_coding	selenoprotein P, plasma, 1 [Source:MGI Symbol;Acc:MGI:894288]	-
ENSRNOG00000033581	8995	3740	11506	3213	2433	6449	12502	20888	20396	7230	12018	7079	52.5203723	19.85223733	70.25946783	20.27196794	14.96890318	38.04833228	69.68597873	124.0471082	117.4102561	47.60858439	74.02721984	45.52292754	17479.73483	4115.36987	2.086558676	1.10E-06	0.000407638	8875.539313	3889.195056	1.190345651	0.006858932	0.250796443	4111.287778	7988.258301	-0.958258168	0.089964292	0.575223298	Tnxb	20	4436419	4486680	+	10743	processed_transcript	-	fn3
ENSRNOG00000002746	12021	8398	5530	4020	10606	12000	14750	13247	12967	4286	7117	11435	240.9064698	153.001245	115.9009126	87.05475075	223.9652975	242.9996975	282.188407	270.015416	256.2015667	96.86800952	150.4656771	252.3920541	13220.60041	9055.790726	0.545860702	0.178888437	0.802890133	7727.527772	8565.611351	-0.148556149	0.777462199	0.999995905	9047.868955	8308.835674	0.122936906	0.801747525	0.984319738	Fstl1	11	65782567	65845418	-	3130	protein_coding	follistatin-like 1 [Source:RGD Symbol;Acc:68955]	-
ENSRNOG00000006930	1715	2517	18618	14035	5315	10286	3645	15583	15170	21983	5717	1296	58.3385206	77.83693582	662.3357107	515.8961194	190.509132	353.5529195	118.3663079	539.1449172	508.7580241	843.3320194	205.1597168	48.55432619	11255.69947	10227.35096	0.138217263	0.818374402	0.98312423	9976.526841	9647.364905	0.048394607	0.955565891	0.999995905	10216.02185	7690.398225	0.40971121	0.647041514	0.963084601	Casq1	13	90592681	90602365	-	1844	protein_coding	calsequestrin 1 (fast-twitch, skeletal muscle) [Source:RGD Symbol;Acc:1586677]	Calsequestrin
ENSRNOG00000010635	8618	7702	5338	8688	15307	15621	14305	13301	11056	4397	5247	5776	248.4275766	201.8403801	160.9258236	270.6273482	464.9482714	455.0077206	393.659246	389.9785891	314.2141559	142.9453792	159.5647619	183.3800726	12483.66061	13534.31482	-0.116591379	0.686177892	0.967267986	5222.939588	12793.85516	-1.292521852	2.54E-05	0.005768194	13521.92979	6926.933551	0.965010264	0.003163422	0.080732879	Igfbp4	10	86950557	86962578	+	2176	protein_coding	insulin-like growth factor binding protein 4 [Source:RGD Symbol;Acc:2875]	-
ENSRNOG00000008140	10095	12440	8295	9571	8742	9391	9338	8319	8144	11121	10886	8936	339.5312022	380.3688787	291.7720026	347.847784	309.8171198	319.1551296	299.8240861	284.5821456	270.0508426	421.8300857	386.2551734	331.0153783	8326.093311	9524.378857	-0.193970414	0.197514349	0.818770145	10493.12662	8993.570195	0.222480253	0.250261054	0.999995905	9514.833415	9829.301938	-0.046949887	0.806214723	0.984319738	Rpl15	15	8189253	8192152	+	1865	protein_coding	ribosomal protein L15 [Source:RGD Symbol;Acc:621181]	-
ENSRNOG00000005480	5268	7566	12320	17227	6509	7116	4285	8070	10094	22160	10032	4611	180.1767044	235.2504364	440.674011	636.6798177	234.5785981	245.9265587	139.9081391	280.7304777	340.3694532	854.7576007	361.9703582	173.6919287	7297.644205	10725.02919	-0.555478219	0.279570127	0.87367606	12584.18881	10109.01087	0.315968509	0.631081401	0.999995905	10712.7752	8188.476722	0.387667172	0.478293105	0.931684177	Ybx3	4	165606819	165630118	-	1834	protein_coding	Y box binding protein 3 [Source:RGD Symbol;Acc:621056]	CSD
ENSRNOG00000003029	10825	9682	8399	9851	10945	8866	12370	10100	8760	6680	9489	8313	364.0837309	296.0395083	295.4301447	358.0240853	387.891601	301.312893	397.1754064	345.507834	290.4770851	253.3787405	336.6870604	307.93765	10066.61653	10209.36709	-0.020299659	0.926415365	0.993338229	8275.097182	9641.118976	-0.220404247	0.336685016	0.999995905	10199.35987	9283.961354	0.135660438	0.519033401	0.939336191	Calr	19	25956771	25961666	-	1865	protein_coding	calreticulin [Source:RGD Symbol;Acc:620288]	-
ENSRNOG00000010478	8445	3655	17761	14527	1617	4055	14167	8470	14047	10639	11086	5464	75.43815058	29.68178317	165.9253151	140.2251368	15.22027996	36.60149781	120.8115772	76.95519562	123.7112984	107.1796983	104.4717488	53.75683762	11785.07706	7065.969816	0.738010478	0.296105798	0.880175976	9206.79144	6651.423831	0.4690395	0.531313198	0.999995905	7057.057331	9928.477699	-0.492508252	0.569161145	0.950426113	LOC299282	6	127941526	128080889	+	7022	protein_coding	Serine protease inhibitor [Source:RGD Symbol;Acc:3745]	Serpin
ENSRNOG00000017032	7306	9940	15042	11702	6912	7901	7205	9326	10570	13663	7994	5986	247.3184139	305.896422	532.5203724	428.0509205	246.5481547	270.2560762	232.8359578	321.0963383	352.7655575	521.6067413	285.478588	223.1747927	8782.024221	9158.609186	-0.060570616	0.849722488	0.987239937	9424.076782	8641.16033	0.125123867	0.769599754	0.999995905	9148.82798	10491.16863	-0.197511071	0.63083079	0.960689385	Atp5a1	18	74156553	74164495	+	1853	protein_coding	ATP synthase, H+ transporting, mitochondrial F1 complex, alpha subunit 1, cardiac muscle [Source:RGD Symbol;Acc:619993]	ATP-synt_ab
ENSRNOG00000014272	9664	11567	7424	11396	8273	9697	8320	8728	7474	12078	10596	7940	1359.171523	1478.935756	1091.966127	1731.922055	1226.031453	1378.070263	1117.068879	1248.519242	1036.34616	1915.722999	1572.142493	1229.899119	7930.060458	10113.12783	-0.350822369	0.115046773	0.731989724	10391.76986	9546.123642	0.122455709	0.664072467	0.999995905	10102.6692	9130.903088	0.145874629	0.558175377	0.947382512	Rpl35	3	23294814	23297774	-	446	protein_coding	ribosomal protein L35 [Source:RGD Symbol;Acc:1303007]	-
ENSRNOG00000008301	11466	8953	8727	8455	9782	10669	11577	10422	11518	5757	7869	7929	554.5288751	393.6334897	441.3987123	441.8597034	498.4953696	521.3778341	534.4997943	512.6564833	549.1913724	313.9993868	401.4804337	422.3400709	10817.27303	9908.765381	0.126545986	0.409695885	0.921586154	7291.127117	9360.823576	-0.360489374	0.103235143	0.928225428	9899.176806	9388.921643	0.076372392	0.730617243	0.977189498	Tagln2	13	90807199	90814119	-	1297	protein_coding	transgelin 2 [Source:RGD Symbol;Acc:1310840]	CH
ENSRNOG00000012216	12805	13832	6466	3983	13145	10064	9372	9099	9957	5922	10046	8376	300.8295718	295.4181342	158.8658318	101.1136542	325.4039162	238.906624	210.1902195	217.4191357	230.6236566	156.9024367	248.9812987	216.725121	9183.140305	9276.865202	-0.01465991	0.97260261	0.998419639	8215.20764	8774.417896	-0.095008314	0.841031873	0.999995905	9268.991428	10498.98349	-0.179769584	0.71951085	0.974538959	Tgfbi	17	8400146	8429338	-	2670	protein_coding	transforming growth factor, beta induced [Source:RGD Symbol;Acc:620017]	-
ENSRNOG00000001229	12542	11219	5116	7969	15712	14237	9509	8658	9336	3633	5865	9021	157.1235957	127.7732639	67.02842372	107.8790209	207.4088699	180.2227939	113.7231135	110.320279	115.3107666	51.3287104	77.51312399	124.4689249	8877.574601	12960.13406	-0.545851996	0.064231542	0.613543182	6266.085907	12251.81124	-0.967359787	0.027177166	0.535471798	12948.43914	9174.419832	0.497080555	0.245936062	0.814308145	Col18a1	20	12225202	12332858	+	5007	protein_coding	collagen, type XVIII, alpha 1 [Source:RGD Symbol;Acc:70936]	Collagen
ENSRNOG00000018584	9923	12722	8651	9595	9731	10404	9978	8296	8696	7336	8497	8589	534.7394378	623.2551029	487.5502615	558.7309893	552.5580858	566.5212278	513.3126942	454.7064601	462.0118967	445.8398552	483.0559695	509.7690558	8695.79233	10208.95678	-0.231432236	0.100683911	0.705283063	8272.35306	9641.873534	-0.22101099	0.15833722	0.999995905	10198.88185	9979.036714	0.031402518	0.859757787	0.98671902	Ptma	9	93545396	93549436	+	1164	protein_coding	prothymosin alpha [Source:RGD Symbol;Acc:61829]	-
ENSRNOG00000031475	16184	10144	3098	2901	19102	14505	9741	7206	6025	2256	6003	14921	193.6974548	110.3718985	38.77692045	37.51840179	240.9007362	175.4172902	111.2963364	87.719361	71.09343517	30.45071413	75.79472805	196.6833594	7394.76359	12414.46549	-0.747450855	0.211521089	0.827838279	7843.593209	11748.89339	-0.582943343	0.465910565	0.999995905	12404.51982	9350.559521	0.407736235	0.591776533	0.954757262	Col16a1	5	148257642	148311645	+	5241	protein_coding	collagen, type XVI, alpha 1 [Source:RGD Symbol;Acc:1310982]	Collagen
ENSRNOG00000020206	9850	13109	6651	8268	9757	9044	11374	7796	9821	7509	9951	8630	305.567586	369.7020377	215.7803328	277.1596968	318.9397136	283.496843	336.8399218	245.9835362	300.3731906	262.7081219	325.6644781	294.8583909	9325.815909	9295.86984	0.004658364	0.981507757	0.999917427	8823.590125	8780.633741	0.00705381	0.970857354	0.999995905	9286.867511	9384.382184	-0.015103022	0.95612161	0.995267565	Ctsd	1	215541542	215553451	-	2022	protein_coding	cathepsin D [Source:RGD Symbol;Acc:621511]	Asp
ENSRNOG00000015857	9708	10239	6258	4842	10011	8876	13386	9451	10049	7265	11162	9915	268.7336595	257.6683459	181.168094	144.8357059	292.0054802	248.2711252	353.7385573	266.0928585	274.2518391	226.8027205	325.9619657	302.2850436	10581.1991	8109.274664	0.383851393	0.237733134	0.84860348	9574.049193	7666.447248	0.320567606	0.364776521	0.999995905	8102.000715	8351.092737	-0.043690031	0.901963825	0.989429757	Ctsa	3	161298962	161304625	+	2266	protein_coding	cathepsin A [Source:RGD Symbol;Acc:1309070]	Peptidase_S10
ENSRNOG00000007650	10407	9814	5586	10961	10101	10957	10300	9530	8802	7092	9104	8319	582.3339981	499.2336759	326.8898085	662.75853	595.5691653	619.5193471	550.2031814	542.3787293	485.581754	447.5439194	537.4170639	512.6835212	9244.194048	11005.30924	-0.251574123	0.104075538	0.71145579	8294.390657	10392.26032	-0.325284774	0.06951771	0.811964386	10994.29766	8222.34594	0.419110356	0.142073834	0.694695712	Cd63	7	3320103	3335582	+	1121	protein_coding	Cd63 molecule [Source:RGD Symbol;Acc:62080]	Tetraspannin
ENSRNOG00000009884	8919	7916	4456	14454	9881	12211	6715	8812	7137	13632	8458	8371	1107.839867	893.8771579	578.8417743	1940.025476	1293.25143	1532.599493	796.2439106	1113.264785	873.9989815	1909.592701	1108.309659	1145.1696	7349.589558	12586.84661	-0.776191603	0.003190226	0.139691854	10378.81488	11880.46866	-0.194956735	0.559770047	0.999995905	12573.74044	6786.180817	0.889720097	0.008525714	0.157769921	Lgals1	7	120153184	120156289	+	505	protein_coding	lectin, galactoside-binding, soluble, 1 [Source:RGD Symbol;Acc:69355]	-
ENSRNOG00000023786	8526	9717	9816	11203	7461	9777	8889	9325	9527	10731	8830	7022	355.5901285	368.4239025	428.146872	504.8905715	327.8858311	412.0278798	353.9130323	395.5636408	391.7373101	504.7367247	388.5059574	322.5498436	8969.789527	9791.147595	-0.126400427	0.591811233	0.950974522	9030.075594	9241.856613	-0.033446668	0.910965805	0.999995905	9780.93856	9030.743168	0.115130903	0.647880813	0.963288761	Ybx1	5	138319762	138336475	-	1504	protein_coding	Y box binding protein 1 [Source:RGD Symbol;Acc:61843]	CSD
ENSRNOG00000008676	8972	7549	6259	20205	9822	7135	10772	8060	9579	5327	7295	8354	200.635881	153.4687627	146.3787883	488.2438146	231.4411137	161.2240908	229.9614108	183.3232456	211.1902749	134.3452692	172.0985638	205.752657	9148.788081	12932.14374	-0.49929597	0.250911999	0.855563674	7097.94348	12190.4427	-0.780268407	0.095740685	0.905905317	12917.65989	7312.705371	0.82085671	0.076951507	0.537770078	Emp1	4	169147243	169181966	+	2805	protein_coding	epithelial membrane protein 1 [Source:RGD Symbol;Acc:2552]	-
ENSRNOG00000010966	9202	9470	6939	9423	10854	10560	10798	9882	9887	6644	7591	8048	157.7940895	147.628331	124.4397839	174.6048291	196.1189513	182.9738564	176.7628956	172.3520723	167.150408	128.486787	137.3219955	151.9945841	9867.376965	10586.38724	-0.101474456	0.468934609	0.935300584	7549.551862	9999.680752	-0.405489572	0.020713429	0.468842218	10576.10937	8191.287849	0.368626605	0.043259441	0.411795711	Itgb1	19	61677542	61725535	+	3658	protein_coding	integrin, beta 1 [Source:RGD Symbol;Acc:2927]	-
ENSRNOG00000006532	9609	11151	7083	10282	10999	9163	10604	7057	6265	7316	8497	9762	364.1936752	384.2193649	280.7535818	421.1049653	439.2670729	350.920317	383.6747388	272.0429531	234.1044586	312.7146628	339.7445006	407.4972216	7691.018115	10479.5568	-0.446309977	0.093339397	0.689820876	8665.397544	9895.832715	-0.191545405	0.385264634	0.999995905	10469.23098	8872.517629	0.238702734	0.293494977	0.849686624	H3f3b	10	104573664	104575890	-	1655	protein_coding	H3 histone, family 3B [Source:RGD Symbol;Acc:621095]	Histone
ENSRNOG00000012477	1633	4176	12831	17079	4428	6060	2376	10415	10080	26920	9970	1611	50.93617374	118.4163993	418.556891	575.6534725	145.5355153	190.9982456	70.74990334	330.4171379	309.980996	946.9684972	328.0710459	55.34358863	7485.059544	9605.820683	-0.359898606	0.599077378	0.951722645	13199.23711	9049.577	0.544527314	0.544536929	0.999995905	9594.408336	6172.012575	0.636458158	0.438447219	0.919893645	Eef1a2	3	176657107	176666282	-	2011	protein_coding	eukaryotic translation elongation factor 1 alpha 2 [Source:RGD Symbol;Acc:3781]	GTP_EFTU
ENSRNOG00000007338	12761	9093	6155	4261	8096	11003	12262	11424	9549	5105	6826	10727	185.7635144	120.3356004	93.70389102	67.02638565	124.1845167	161.846549	170.4026337	169.144181	137.0465185	83.80922003	104.8273496	171.9830447	10731.58474	7946.631929	0.433427609	0.231328868	0.843411155	7675.975046	7514.66733	0.030629566	0.94568868	0.999995905	7939.43029	8970.762573	-0.176186057	0.688044533	0.970604852	Fbln2	4	122835436	122895121	+	4309	protein_coding	fibulin 2 [Source:RGD Symbol;Acc:628685]	EGF_CA
ENSRNOG00000020595	8862	11344	7465	10159	8244	8880	8391	8081	7653	10362	9668	7598	879.5628371	1023.55827	774.8520668	1089.543673	862.1728665	890.563132	795.0384413	815.7618473	748.8610507	1159.842601	1012.288677	830.5505262	7792.899569	9392.796534	-0.269382397	0.142566252	0.767472374	9372.840839	8867.279548	0.07999836	0.737207244	0.999995905	9383.214417	8817.286778	0.08970608	0.68385669	0.968994284	Rps11	1	101116629	101118835	-	632	protein_coding	ribosomal protein S11 [Source:RGD Symbol;Acc:621026]	-
ENSRNOG00000020557	2196	4218	14910	19290	4712	6077	2118	10098	12093	18019	10701	1815	9.150243011	15.97784103	64.97283152	86.85425048	20.6883958	25.58622114	8.424915026	42.79557007	49.67853144	84.67424251	47.03891197	8.329301149	7947.710016	10495.69756	-0.4011899	0.583160753	0.950974522	10407.39818	9886.078406	0.074136708	0.928640855	0.999995905	10483.10011	7080.888067	0.566067465	0.494218926	0.933640943	Ryr1	1	87959712	88066101	-	15054	protein_coding	ryanodine receptor 1 (skeletal) [Source:RGD Symbol;Acc:1586637]	SPRY
ENSRNOG00000031479	9726	8804	6794	6800	10447	9464	11051	9339	9119	6490	7182	10468	88.27659563	72.64447224	64.4897527	66.69277383	99.91349431	86.79658998	95.75295183	86.21341409	81.60052081	66.43185054	68.76846386	104.6421533	9516.312463	9150.509685	0.056543465	0.804100686	0.982433953	8186.985998	8647.081384	-0.078887632	0.799110722	0.999995905	9141.97484	8114.627567	0.171983949	0.508975323	0.936615257	Hdlbp	9	100554563	100624638	-	6911	protein_coding	high density lipoprotein binding protein [Source:RGD Symbol;Acc:620962]	KH_1
ENSRNOG00000014214	9442	11632	7835	9045	8013	8441	9018	7992	7012	9322	9773	8149	560.3265651	627.5420589	486.2617128	580.0218374	501.0644622	506.1599021	510.8892081	482.3872819	410.2546649	623.8880366	611.8398036	532.6147351	7751.579811	8771.698193	-0.178350879	0.334808707	0.89452197	9232.83831	8282.159036	0.156776975	0.392620869	0.999995905	8762.861019	9218.758673	-0.073213334	0.708277938	0.973589096	Rpl27a	1	174132798	174135816	+	1057	protein_coding	ribosomal protein L27a [Source:RGD Symbol;Acc:1309771]	-
ENSRNOG00000052219	10340	9071	5853	5114	8823	9058	16588	8280	8569	5554	10103	7735	317.3159125	253.0682766	187.8467539	169.5862329	285.3046395	280.8796333	485.9645844	258.4430196	259.2602045	192.2195386	327.0802168	261.4347257	10708.39572	7856.86879	0.446715708	0.227490484	0.841407759	7887.099199	7426.829322	0.086749224	0.802809448	0.999995905	7849.660134	8071.421979	-0.040191015	0.90567788	0.989429757	Gm2a	10	40438356	40450930	+	2044	protein_coding	GM2 ganglioside activator [Source:RGD Symbol;Acc:628651]	-
ENSRNOG00000008555	9831	12129	7906	8994	7926	9409	7773	7094	6622	9469	9358	7978	1727.355329	1937.404089	1452.762617	1707.636496	1467.436435	1670.490757	1303.802882	1267.763749	1147.11661	1876.32665	1734.601191	1543.866212	6936.764726	9043.924995	-0.382682811	0.020462008	0.367702492	9089.601419	8540.29127	0.089928324	0.633405734	0.999995905	9034.842824	9517.502625	-0.075117179	0.712750931	0.974251911	Rps20	5	16706082	16706909	-	357	protein_coding	ribosomal protein S20 [Source:RGD Symbol;Acc:621037]	Ribosomal_S10
ENSRNOG00000007281	3214	5110	11139	19960	5576	8234	2758	7619	11438	16616	10049	2496	22.15910136	32.02863275	80.31678827	148.7049295	40.50888401	57.36325076	18.15264082	53.42781363	77.74827598	129.1971988	73.09063402	18.95319781	7104.267219	11745.55427	-0.725359422	0.254339719	0.858286778	9936.923029	11068.12251	-0.155541618	0.83217687	0.999995905	11731.7853	6384.608839	0.877759654	0.184223077	0.757573877	Flnc	4	56711049	56738791	+	9098	protein_coding	filamin C, gamma [Source:RGD Symbol;Acc:1308807]	CH
ENSRNOG00000018566	7736	9372	6277	8683	7120	6913	10907	10395	10174	7169	10678	7353	295.3460056	325.2805896	250.6228286	358.2143655	286.4282677	266.6845265	397.5202299	403.6475228	382.9488571	308.6693899	430.0680388	309.179613	10165.97913	7829.55308	0.376769883	0.055153523	0.576204002	8508.141952	7390.777416	0.203142161	0.440680726	0.999995905	7821.549686	7457.273432	0.068758691	0.764154183	0.981407233	Ctsl	17	1872848	1879279	-	1643	protein_coding	cathepsin L [Source:RGD Symbol;Acc:2448]	Peptidase_C1
ENSRNOG00000020684	10623	8750	4889	5190	8552	8502	11053	10501	9984	5710	9902	9001	255.2069597	191.1017276	122.834179	134.7321521	216.4882185	206.3873398	253.4923067	256.589658	236.4744959	154.7040855	250.9578966	238.159405	10185.72185	7606.514355	0.42122062	0.094069385	0.690222789	8307.241196	7189.45856	0.208485998	0.52912501	0.999995905	7599.492323	7737.816969	-0.026027443	0.944139178	0.993010422	Vat1	10	89366899	89374516	-	2611	protein_coding	vesicle amine transport 1 [Source:RGD Symbol;Acc:1308943]	ADH_N
ENSRNOG00000033615	4618	7531	8018	18021	8044	10411	7085	9145	9265	9167	7039	4089	832.3900662	1234.061592	1511.446816	3510.026567	1527.79915	1896.190765	1219.135832	1676.562806	1646.466079	1863.46197	1338.494333	811.7489086	8262.974415	12626.81668	-0.611755728	0.104929478	0.713664096	6897.426055	11908.22187	-0.787828109	0.088600641	0.885656409	12612.84258	6491.078291	0.958360979	0.024984034	0.304225385	Mt-nd3	MT	9451	9798	+	348	protein_coding	NADH-ubiquinone oxidoreductase chain 3 [Source:UniProtKB/Swiss-Prot;Acc:P05506]	-
ENSRNOG00000026716	8019	11079	8105	8936	7098	8266	8343	7799	6949	9627	11070	6799	318.5592994	400.112265	336.7262325	383.5939872	297.1168699	331.8043653	316.3964476	315.117231	272.1615625	431.301917	463.9277025	297.4724552	7456.266792	8359.712394	-0.164989808	0.395906715	0.917401775	9304.207922	7892.386109	0.237430148	0.384768208	0.999995905	8351.180935	8683.222169	-0.056283651	0.79102981	0.983952749	Rpl9	14	44524416	44527613	+	1579	protein_coding	ribosomal protein L9 [Source:RGD Symbol;Acc:62049]	-
ENSRNOG00000001611	7494	9814	7558	9860	7102	8217	8019	7412	7440	10513	10299	6873	923.5238392	1099.491062	974.081213	1313.015623	922.2238125	1023.208947	943.3957519	929.036955	903.9444884	1461.105006	1338.943007	932.8512726	7383.920845	8673.513896	-0.232213348	0.274190102	0.868982585	9385.211366	8186.962821	0.197066475	0.497358575	0.999995905	8664.528803	7948.87075	0.124342108	0.590271321	0.954757262	Rpl24	11	47116886	47122095	-	509	protein_coding	ribosomal protein L24 [Source:RGD Symbol;Acc:621191]	-
ENSRNOG00000057988	2385	3389	22819	9122	5089	6728	2902	11532	14079	14297	6181	1895	50.50746054	65.24540732	505.3794939	208.7448524	113.5588126	143.9692536	58.66834525	248.3904766	293.949931	341.4541611	138.0888157	44.19854847	9313.543975	7224.597462	0.366407711	0.521663253	0.942497645	7655.120709	6816.856587	0.167312209	0.804882254	0.999995905	7216.867308	9608.230933	-0.412891228	0.623993011	0.958963829	Pfkm	7	139685573	139722132	+	2962	protein_coding	6-phosphofructo-1-kinase, M-type; ATP-dependent 6-phosphofructokinase, muscle type; Phosphofructokinase, muscle; Phosphofructokinase, muscle, isoform CRA_a [Source:UniProtKB/TrEMBL;Acc:Q52KS1]	PFK
ENSRNOG00000016592	9400	8618	6325	6732	9460	8677	11190	8628	8190	6637	8056	8052	267.6489602	223.0773232	188.3441323	207.1287437	283.8246333	249.6456051	304.1634843	249.8682071	229.9090212	213.1227773	241.9857409	252.5068219	9021.453035	8525.762932	0.081531645	0.717195322	0.971144947	7701.01887	8055.603177	-0.064944963	0.770026675	0.999995905	8517.71178	7792.30355	0.12841281	0.602677908	0.956816666	Gnai2	8	116370744	116391307	-	2203	protein_coding	guanine nucleotide binding protein (G protein), alpha inhibiting activity polypeptide 2 [Source:RGD Symbol;Acc:620243]	G-alpha
ENSRNOG00000036701	9970	10545	8213	8912	10310	7076	10881	6470	6132	5220	7159	8873	554.4192011	533.0904672	477.6379054	535.5214107	604.1197192	397.6010742	577.6319352	365.9405549	336.1860236	327.366285	419.9794865	543.4320255	7537.50575	9064.200719	-0.26606983	0.395281222	0.917401775	7193.036814	8559.010947	-0.250831694	0.419483408	0.999995905	9055.341675	9197.717349	-0.022528227	0.925818805	0.990220101	Actg1	10	109519134	109520846	-	1128	protein_coding	actin, gamma 1 [Source:RGD Symbol;Acc:1304556]	Actin
ENSRNOG00000017833	1671	6429	11887	19713	3259	7942	1544	8279	11087	17756	8891	1169	35.19686323	123.1068345	261.8506349	448.682147	72.33243964	169.0339787	31.04660296	177.3652562	230.2374476	421.7868052	197.5653291	27.11899959	6834.274698	10762.64495	-0.655177264	0.405540631	0.919154665	9501.704234	10138.21072	-0.09354979	0.918469413	0.999995905	10749.59022	6529.739638	0.719183647	0.3839256	0.897735074	Actn2	17	66304501	66397653	-	2978	protein_coding	actinin alpha 2 [Source:RGD Symbol;Acc:1308097]	CH
ENSRNOG00000003975	9991	9112	7080	8414	8969	8230	9740	7541	7292	8008	7395	7812	768.0173025	636.7764367	569.1793835	698.9129859	726.4861037	639.2614286	714.760071	589.5954771	552.6410094	694.2349159	599.6983239	661.3874086	7915.520326	8806.875502	-0.153922949	0.413529983	0.923876383	7880.007662	8317.086689	-0.077885982	0.647851904	0.999995905	8798.213579	8390.544611	0.068431862	0.735976519	0.977910512	Pfn1	10	57273005	57275708	-	816	protein_coding	profilin 1 [Source:RGD Symbol;Acc:621825]	-
ENSRNOG00000021035	8507	10688	7380	8658	7572	8822	7617	7548	6704	9259	8709	7467	870.4987711	994.2587064	789.7723942	957.3436651	816.4386896	912.169199	744.0720072	785.5734157	676.3323159	1068.50401	940.1402176	841.5298463	7066.904853	8608.174214	-0.284633009	0.093270619	0.689820876	8629.273014	8128.505988	0.086244377	0.664158737	0.999995905	8599.514343	8477.611732	0.020558314	0.913505947	0.989894638	Rpl18	1	101701975	101703550	+	613	protein_coding	ribosomal protein L18 [Source:RGD Symbol;Acc:621182]	-
ENSRNOG00000004741	7110	10402	7875	10351	6946	7092	8126	7858	7007	9808	9711	6367	634.4048285	843.7717026	734.8544009	998.0165528	653.0597236	639.4141259	692.1703282	713.1355074	616.4010933	986.9557436	914.0994435	625.6959899	7427.173025	8422.088463	-0.181347762	0.48769362	0.939331859	8774.135332	7947.29785	0.142802382	0.657236826	0.999995905	8413.225399	8106.986286	0.053463993	0.852043699	0.985853889	Rpl19	10	85978691	85981979	+	703	protein_coding	ribosomal protein L19 [Source:RGD Symbol;Acc:621183]	-
ENSRNOG00000025001	10145	7960	6902	5158	10074	9116	10548	8497	7036	6781	7040	9395	387.3171183	276.2733134	275.5773081	212.791627	405.2638158	351.6702074	384.4359938	329.9464166	264.8346922	291.9636118	283.5436405	395.0418148	8405.286214	8322.800358	0.014219548	0.964505319	0.998175921	7875.879983	7867.810041	0.00146798	0.996542092	0.999995905	8315.281092	8037.630617	0.04900747	0.884476359	0.988387211	Pcolce	12	22153983	22160337	+	1643	protein_coding	procollagen C-endopeptidase enhancer [Source:RGD Symbol;Acc:3270]	CUB
ENSRNOG00000004621	6054	7370	9869	11289	6818	7532	6540	8099	9794	12621	7578	4903	79.47828281	87.95990963	135.4980564	160.1474724	94.31576631	99.91552863	81.96398932	108.1435482	126.7653507	186.8616451	104.9526167	70.89238618	7913.00493	8857.210384	-0.162621012	0.609877088	0.954131052	8555.243528	8356.832415	0.033850379	0.939595943	0.999995905	8847.76888	7546.096349	0.229591462	0.523557456	0.940472854	Rtn4	14	114126943	114174458	+	4778	protein_coding	reticulon 4 [Source:RGD Symbol;Acc:620989]	-
ENSRNOG00000030680	6968	8166	7868	10667	8150	6585	10587	7413	8003	6974	7709	8281	183.64681	195.6572074	216.8669922	303.7918362	226.3362405	175.3669088	266.3713067	198.7158022	207.9516965	207.2896091	214.3413215	240.3752087	8365.767576	8781.587659	-0.069955952	0.80808244	0.982745685	7782.694031	8286.626429	-0.090498938	0.749737764	0.999995905	8772.455627	7394.316783	0.246551266	0.38405612	0.897735074	Ddx5	10	94980928	94988461	-	2380	protein_coding	DEAD (Asp-Glu-Ala-Asp) box helicase 5 [Source:RGD Symbol;Acc:619906]	DEAD
ENSRNOG00000021031	9006	8463	7117	4050	8060	9089	13451	7152	8181	5294	9216	8249	241.9341983	206.6811589	199.9475757	117.5652304	228.1505936	246.7164135	344.9524016	195.4141384	216.6736581	160.3871605	261.1802881	244.060932	9227.743233	7225.769372	0.352820965	0.35909329	0.903251834	7680.817285	6832.247126	0.168894017	0.665665932	0.999995905	7219.254977	7889.397983	-0.128048187	0.713521258	0.974432191	Grn	10	90376933	90383205	+	2335	protein_coding	granulin [Source:RGD Symbol;Acc:61983]	-
ENSRNOG00000011138	9588	9378	6304	9197	8539	7225	9295	6741	6019	8621	9890	6477	954.6401151	848.8542179	656.4198673	989.5013656	895.8595142	726.8857024	883.4873383	682.6516416	590.8406969	968.0318402	1038.82061	710.259734	7097.933602	8604.599034	-0.2776819	0.272214167	0.867665014	8456.80341	8123.20331	0.058079168	0.826270642	0.999995905	8595.934873	8072.072478	0.090684704	0.721404014	0.975221515	Rpl29	8	115131367	115133401	+	630	protein_coding	ribosomal protein L29 [Source:RGD Symbol;Acc:62069]	-
ENSRNOG00000061216	9818	10513	5900	6534	9783	10032	9962	7829	6750	5718	5780	8628	285.6449006	278.0618065	179.518544	205.4192478	299.9140028	294.922286	276.6873259	231.6716532	193.6161697	187.6151656	177.4042	276.4682266	7906.436479	9015.062133	-0.18931563	0.468359918	0.935300584	6830.619798	8519.739018	-0.318805094	0.298873701	0.999995905	9006.635733	8345.563273	0.109966452	0.717500434	0.974538959	Tubb5	20	3422461	3426371	+	2156	protein_coding	tubulin, beta 5 class I [Source:RGD Symbol;Acc:628596]	Tubulin
ENSRNOG00000006865	7309	7249	6535	8309	7217	7424	8988	8710	8056	10588	8832	7302	244.9087612	220.8186179	229.0054455	300.8525351	254.8145995	251.362764	287.5071863	296.8435877	266.1339139	400.1111322	312.2036897	269.4758379	8319.835495	7899.066328	0.07488736	0.663453304	0.962441311	9076.393582	7457.736508	0.283380611	0.251133098	0.999995905	7891.078219	6776.113191	0.219757489	0.203977841	0.777014884	Laptm4a	6	34028936	34059961	+	1872	protein_coding	lysosomal protein transmembrane 4 alpha [Source:RGD Symbol;Acc:735179]	-
ENSRNOG00000032844	9079	9264	7995	5469	6555	8333	15409	6250	6163	6749	8218	6756	227.616067	211.1420205	209.6221759	148.1601397	173.1644895	211.0974081	368.7895742	159.3705507	152.3321144	190.8203418	217.3520031	186.5461036	8884.131581	6961.662742	0.351804453	0.391276617	0.916323036	7351.226757	6578.202684	0.160278323	0.491146246	0.999995905	6954.982738	8452.10733	-0.281236122	0.189820353	0.764714394	RT1-Da	20	4127644	4132616	-	2502	protein_coding	RT1 class II, locus Da [Source:RGD Symbol;Acc:1593283]	C1-set
ENSRNOG00000023385	7845	9046	7076	10099	6859	8669	7516	7986	6632	8852	9336	6260	387.7783246	406.4979815	365.7903669	539.4205792	357.2503204	432.988344	354.6636134	401.4976846	323.1986242	493.4604265	486.8375143	340.7976237	7159.133589	8824.365421	-0.30170562	0.2124286	0.828750801	8281.54777	8329.263375	-0.008281769	0.977029354	0.999995905	8815.176816	7669.969901	0.20074625	0.39539669	0.904796617	Rpl37a	9	80002045	80005027	+	1269	protein_coding	ribosomal protein L37a [Source:RGD Symbol;Acc:2319947]	-
ENSRNOG00000004060	8679	9519	7035	8042	8092	6838	9347	7257	7328	9116	7345	6979	375.7106509	374.616044	318.4943836	376.1893047	369.1143545	299.1090376	386.2738804	319.5244521	312.7545835	445.0496642	335.4348874	332.7427945	7709.458565	7911.69445	-0.037325901	0.853398085	0.987239937	7965.577999	7470.231555	0.092625163	0.696195809	0.999995905	7903.827206	8068.255449	-0.029744265	0.880886916	0.987916568	Calm1	6	124217241	124225292	+	1449	protein_coding	calmodulin 1 [Source:RGD Symbol;Acc:2257]	-
ENSRNOG00000008680	10562	8496	3697	4645	8203	10533	10330	10550	10683	3739	6190	7816	237.2069621	173.4630587	86.83295424	112.7263755	194.1222078	239.0286579	221.4730421	240.9888145	236.5423464	94.70154756	146.6575848	193.3292035	10202.43123	7964.541035	0.357226351	0.26551071	0.865221309	5998.707503	7530.453378	-0.328091382	0.432465081	0.999995905	7957.262594	7233.78375	0.137518114	0.771347871	0.982759424	Loxl1	8	63067300	63092009	-	2793	protein_coding	lysyl oxidase-like 1 [Source:RGD Symbol;Acc:1308752]	-
ENSRNOG00000020748	6893	7428	8340	10465	7786	8549	6971	8395	9529	7476	7748	5697	48.37490579	47.39090222	61.21132244	79.36145897	57.57679619	60.62388879	46.70315474	59.92329852	65.93159535	59.16998906	57.36329335	44.03415998	8061.058686	9234.267502	-0.196027623	0.432632699	0.926258869	7089.202897	8716.287908	-0.298080784	0.24206032	0.999995905	9224.728842	7312.561499	0.335142927	0.172661775	0.743270609	Map4	8	118013612	118159933	+	8938	protein_coding	microtubule-associated protein 4 [Source:RGD Symbol;Acc:1564359]	Tubulin-binding
ENSRNOG00000046005	10403	14130	9148	5026	6519	8183	10252	4832	7056	6601	4801	8179	129.3193629	159.6828766	118.9282345	67.51278116	85.39003294	102.7860388	121.6614075	61.09350485	86.47646613	92.54118005	62.96066047	111.9790577	7090.219	6742.055234	0.072647706	0.826725421	0.985760881	6663.992461	6371.449228	0.06474046	0.842430326	0.999995905	6735.652014	10724.0372	-0.67095662	0.01051406	0.180520029	Scd2	1	264059374	264072433	+	5046	protein_coding	stearoyl-Coenzyme A desaturase 2 [Source:RGD Symbol;Acc:621177]	-
ENSRNOG00000021403	5878	6825	4028	18032	10464	7603	6586	6960	6144	6409	8079	7875	169.520617	178.9397501	121.4888057	561.9470534	317.9888674	221.5616311	181.3234402	204.1575003	174.6942271	208.4507955	245.8007265	250.1353937	6367.891073	12535.38068	-0.97711004	0.010080289	0.261819392	7568.766207	11820.79763	-0.643185969	0.105718109	0.933491953	12521.717	5324.076018	1.233800565	0.003074676	0.079376486	Rhob	6	33689127	33691301	-	2175	protein_coding	ras homolog family member B [Source:RGD Symbol;Acc:621309]	Ras
ENSRNOG00000010362	10690	9876	6838	6792	8500	7600	8393	8497	7968	6381	5980	7214	487.3169028	409.2852366	325.9993428	334.5723172	408.2948839	350.0773259	365.2500419	393.9694495	358.1108665	328.0521265	287.5858843	362.1942495	8034.668744	7859.874643	0.031719906	0.85216435	0.987239937	6645.028092	7424.748739	-0.16007909	0.436292725	0.999995905	7852.323357	8762.311203	-0.158204519	0.511318067	0.937357732	Anxa2	8	75687100	75723594	+	1376	protein_coding	annexin A2 [Source:RGD Symbol;Acc:621170]	-
ENSRNOG00000016478	8269	10760	9318	8220	7259	7394	6878	7268	6809	9334	6271	6532	433.3223059	512.6034832	510.6632651	465.466498	400.8261915	391.5201518	344.0800608	387.3790498	351.7837642	551.6278608	346.6789446	376.9952449	6776.667508	7871.956613	-0.216143534	0.209236559	0.826220588	7536.774747	7432.302022	0.020127504	0.941197194	0.999995905	7864.013405	9085.919324	-0.208386893	0.264276304	0.831216717	Eif5a	10	56527085	56531483	-	1197	protein_coding	eukaryotic translation initiation factor 5A [Source:RGD Symbol;Acc:1308029]	-
ENSRNOG00000012881	4701	3490	6677	17139	5866	5488	8694	10862	8982	5930	9186	7018	79.99947269	53.99251133	118.8316445	315.1671241	105.186541	94.36861829	141.239376	188.0051859	150.6969032	113.8077688	164.9133924	131.5351668	9248.788276	9933.392707	-0.103014532	0.836850066	0.986712959	7472.773757	9359.347247	-0.324752432	0.536149941	0.999995905	9921.809654	4858.355626	1.030145235	0.071678104	0.522757847	Fgl2	4	10323607	10329241	-	3686	protein_coding	fibrinogen-like 2 [Source:RGD Symbol;Acc:620170]	Fibrinogen_C
ENSRNOG00000050519	7863	8522	6351	7541	7938	7709	10250	8409	8337	6686	7450	6934	311.3761198	306.7960648	263.0225582	322.6892699	331.2297704	308.4691189	387.4897093	338.6916864	325.4926845	298.5958322	311.2331949	302.4213911	8702.615381	7968.681212	0.12712785	0.422437247	0.924870335	7138.0378	7525.779374	-0.076300524	0.597577631	0.999995905	7960.840152	7271.643446	0.130601036	0.417265361	0.910865979	Rhoa	8	117106576	117116167	+	1584	protein_coding	ras homolog family member A [Source:RGD Symbol;Acc:619921]	Ras
ENSRNOG00000047768	7089	6255	8211	7501	6836	7572	8772	9486	9349	7782	7868	6744	75.34214409	60.43541948	91.26471648	86.14512811	76.55548198	81.31678967	89.00018369	102.541408	97.96085399	93.27485185	88.21652811	78.94092359	8929.929896	7529.373001	0.246110686	0.124315142	0.744531918	7592.226967	7109.967849	0.094681459	0.587426417	0.999995905	7521.83189	6983.90525	0.10709444	0.651290747	0.963691373	Lamb2	8	117268337	117280517	+	5902	protein_coding	laminin, beta 2 [Source:RGD Symbol;Acc:2988]	Laminin_EGF
ENSRNOG00000012658	896	2541	9302	22604	2687	5365	1371	6353	8397	22520	10453	947	30.64508868	79.00758113	332.7231859	835.404342	96.8371014	185.4125896	44.76407437	221.001329	283.1466513	868.6435545	377.1607012	35.67257785	5266.640275	10740.95734	-1.028171943	0.221880222	0.835633424	11598.23906	10109.17333	0.198234984	0.847584625	0.999995905	10727.33512	4236.186433	1.340459211	0.171045196	0.739844718	Pdlim3	16	49543142	49574390	-	1834	protein_coding	PDZ and LIM domain 3 [Source:RGD Symbol;Acc:620427]	PDZ
ENSRNOG00000015655	10802	9982	4376	2714	11477	11526	8957	7301	7307	3193	4949	10384	116.581804	97.93893834	49.39213165	31.65155116	130.5197467	125.696109	92.28443417	80.1442011	77.74994842	38.86385342	56.34776097	123.4306229	7595.962618	8734.564253	-0.20151325	0.692668383	0.968933715	6277.099871	8264.872741	-0.396901852	0.536722066	0.999995905	8727.256307	7986.110806	0.128032602	0.829927746	0.98480098	Ptgfrn	2	203423143	203494391	-	5812	protein_coding	prostaglandin F2 receptor inhibitor [Source:RGD Symbol;Acc:3437]	V-set
ENSRNOG00000012181	6362	3757	6354	9585	6569	4869	16168	9833	8161	6692	9786	4510	108.7079946	58.36066644	113.5452283	176.9776783	118.2737382	84.06674159	263.7323479	170.8901441	137.481924	128.9567545	176.4028683	84.87426066	10966.8691	7284.063257	0.590358231	0.129559702	0.750452979	7079.821152	6871.358123	0.043136353	0.917944287	0.999995905	7276.334526	5368.380779	0.438740746	0.293585346	0.849686624	Lpl	16	22537056	22561496	-	3671	protein_coding	lipoprotein lipase [Source:RGD Symbol;Acc:3017]	Lipase
ENSRNOG00000007461	1131	3601	9461	23921	2842	4890	1518	5993	8093	18576	11692	888	30.96632873	89.63166505	270.9056204	707.7257588	81.99217945	135.2859185	39.67693971	166.8916275	218.4595623	573.5874755	337.7135864	26.77760453	5093.614746	11105.59231	-1.124528253	0.179331797	0.802890133	10610.43518	10450.69343	0.021880352	0.982985756	0.999995905	11091.4124	4682.081858	1.244222554	0.188951269	0.7642781	Klhl41	3	55910177	55923303	+	2291	protein_coding	kelch-like family member 41 [Source:RGD Symbol;Acc:620852]	BACK
ENSRNOG00000019568	6490	6107	4157	19079	9953	7746	6910	4804	4048	6178	7085	9350	242.4634077	207.4152364	162.4184608	770.2215627	391.8111169	292.4122894	246.4443332	182.5440425	149.0995785	260.2973546	279.2376496	384.7199977	5069.528833	12779.00301	-1.333834223	0.001695157	0.091197351	7665.204347	12048.66598	-0.652469893	0.132212718	0.999995905	12764.87758	5354.613983	1.253306083	0.003801799	0.091773066	Jund	16	20485029	20486707	-	1679	protein_coding	jun D proto-oncogene [Source:RGD Symbol;Acc:2945]	Jun
ENSRNOG00000010189	7361	9209	7000	9132	6470	7473	7812	7024	6664	8723	8713	5993	593.4845599	674.988398	590.2343832	795.6041993	549.665058	608.8134099	601.276351	575.9970606	529.7146685	793.1563802	741.0933777	532.1677196	6938.98143	7950.586332	-0.196318505	0.379540858	0.911994035	7941.177997	7504.319974	0.081639307	0.773421918	0.999995905	7942.329042	7534.527105	0.076013012	0.744310611	0.978474918	Rps24	16	757403	762075	+	778	protein_coding	ribosomal protein S24 [Source:RGD Symbol;Acc:621040]	Ribosomal_S24e
ENSRNOG00000058068	2055	3753	17111	13841	4147	5153	1990	8330	11736	12666	8781	1609	4.572336067	7.591299215	39.81581103	33.27762648	9.722581556	11.58518785	4.226867896	18.85100358	25.74428425	31.78236007	20.61118236	3.942884035	7199.65591	8057.171907	-0.16234722	0.815031945	0.983023236	7842.253136	7591.923723	0.046802272	0.951051615	0.999995905	8047.729851	7651.536181	0.072836828	0.931570875	0.991022231	Obscn	10	45338009	45481008	-	28192	protein_coding	obscurin, cytoskeletal calmodulin and titin-interacting RhoGEF [Source:MGI Symbol;Acc:MGI:2681862]	Pkinase
ENSRNOG00000007091	5178	4566	10644	4507	3757	15286	8977	6236	7143	6636	12737	5012	125.9397735	100.9596874	270.7444643	118.4532489	96.28603412	375.6741718	208.4353463	154.2659669	171.2836527	182.0235507	326.8139771	134.2590491	7192.066696	7956.32814	-0.14570971	0.783645916	0.981358531	8199.567029	7524.462205	0.123951594	0.840143138	0.999995905	7948.660434	6693.611338	0.247950759	0.698084096	0.972615802	Ly6e	7	116355698	116359862	+	2579	protein_coding	lymphocyte antigen 6 complex, locus E [Source:RGD Symbol;Acc:1565342]	-
ENSRNOG00000007081	8437	6518	11039	2663	3824	7586	9230	8848	8990	5849	11076	6485	111.2752061	78.15125242	152.2628482	37.95247312	53.14341807	101.0973605	116.2120976	118.6912297	116.8972928	86.99861164	154.1082599	94.20023392	8742.788538	4775.356321	0.872449364	0.025337628	0.412567545	7882.799175	4515.792098	0.803713448	0.082132384	0.863218147	4770.910925	8471.142325	-0.828252836	0.075088336	0.531970148	Xdh	6	25149235	25211494	-	4756	protein_coding	xanthine dehydrogenase [Source:RGD Symbol;Acc:62043]	Fer2
ENSRNOG00000030478	4410	5672	6524	13204	6218	12105	5689	6679	7921	9119	7836	4741	288.7521885	337.6246486	446.7396558	934.2234567	429.0013461	800.8812187	355.600129	444.7964328	511.3298097	673.3707589	541.2697218	341.8914916	6567.448099	10844.93012	-0.723619806	0.041696097	0.523521006	7364.498668	10234.77165	-0.474822196	0.256823996	0.999995905	10833.28151	5358.968162	1.015454933	0.007982741	0.151816755	AY172581.9	MT	68	1025	+	958	Mt_rRNA	-	-
ENSRNOG00000004426	6757	10082	6151	8196	7553	9064	8188	6646	6088	8563	9698	2679	899.8812768	1220.644555	856.7041721	1179.48332	1059.917405	1219.741539	1040.994445	900.2327143	799.356194	1286.108426	1362.530046	392.9485163	6743.5088	8517.393855	-0.336902798	0.076427115	0.65165553	7078.428731	8043.876231	-0.184460807	0.705965113	0.999995905	8508.899405	7305.745078	0.219897247	0.34188433	0.877333119	Rps27a	14	113966611	113968268	-	471	protein_coding	ribosomal protein S27a [Source:RGD Symbol;Acc:6489478]	ubiquitin
ENSRNOG00000056746	5250	29104	17799	34	23	224	5189	24	1335	164	104	30278	70.32137431	354.398566	249.3317052	0.492113773	0.324621384	3.031745105	66.35153861	0.326965888	17.62965103	2.477377773	1.469582585	446.6700915	2054.999716	94.14803382	4.447849814	0.007273947	0.222143007	10416.56308	89.10230515	6.869025186	NA	1	94.05882659	16456.96566	-7.450244722	5.97E-17	6.65E-14	Tchh	2	193778042	193783761	+	4683	protein_coding	trichohyalin [Source:MGI Symbol;Acc:MGI:2177944]	-
ENSRNOG00000019453	7117	9409	7266	8577	6356	6813	7280	6966	6278	9085	8147	5872	583.5629818	701.3672219	623.0745613	759.9495038	549.1562107	564.4763856	569.8511504	580.948181	507.512197	840.109785	704.7273014	530.2839206	6629.301435	7495.488245	-0.177147834	0.42075284	0.924870335	7840.365282	7074.783849	0.148240104	0.607283839	0.999995905	7487.733897	7605.579934	-0.022563883	0.922464656	0.990166068	Rps5	1	65660470	65664767	-	765	protein_coding	ribosomal protein S5 [Source:RGD Symbol;Acc:3601]	-
ENSRNOG00000056836	5982	6273	4615	11006	9189	7050	8041	9387	8459	6073	6626	6241	146.6891772	139.842178	118.3524431	291.6350574	237.4330425	174.6857188	188.2352725	234.1216839	204.5055472	167.9481745	171.4098231	168.5533891	8381.933824	9414.078594	-0.167527934	0.531091421	0.944469923	6417.826386	8884.61446	-0.469207286	0.077265076	0.842213102	9404.41086	5395.339939	0.801590979	0.003714674	0.090651246	Cav1	4	44597123	44630200	+	2558	protein_coding	caveolin 1, caveolae protein (Cav1), transcript variant 2, mRNA [Source:RefSeq mRNA;Acc:NM_133651]	-
ENSRNOG00000047321	2917	3914	17333	2686	12578	8833	3423	9502	5805	9848	7780	3981	328.4985357	400.7089643	2041.383517	326.8598477	1492.553274	1005.12913	367.9960772	1088.366566	644.5159016	1250.735254	924.2920492	493.7655992	6125.941354	8212.794468	-0.42296079	0.478332944	0.938148032	7340.947081	7770.205048	-0.081994872	0.891325481	0.999995905	8206.067981	8056.481377	0.02655385	0.973873807	0.997553656	Hba2	10	15589364	15590220	-	557	protein_coding	hemoglobin, alpha 2 [Source:RGD Symbol;Acc:1359364]	-
ENSRNOG00000034066	7072	8302	7858	8903	7282	6454	8454	7005	7105	7368	6877	5705	228.8973071	244.2825182	265.9893902	311.381898	248.3535362	211.0785066	261.2161089	230.6055356	226.7236985	268.9480446	234.8172875	203.3694541	7274.839316	7811.72532	-0.102694757	0.650550392	0.961812482	6768.573744	7373.174942	-0.123423144	0.630274267	0.999995905	7803.712881	7465.17731	0.063969651	0.785491038	0.983952749	AABR07070032.1	8	44990014	44993179	+	1938	protein_coding	heat shock cognate 71 kDa protein [Source:RefSeq peptide;Acc:NP_077327]	HSP70
ENSRNOG00000049495	6777	27743	20225	25	152	647	4928	9	1443	638	104	25162	203.1049282	755.8708994	633.906732	0.809620584	4.800072598	19.59313256	140.9915081	0.274339689	42.63671246	21.56373554	3.288129598	830.5385139	2003.508045	275.3854803	2.862922818	0.116395235	0.73251043	8837.068058	260.8234673	5.082329316	NA	1	275.1463117	17382.47234	-5.981066165	3.58E-10	8.29E-08	Krt71	7	143345201	143353925	-	2093	protein_coding	keratin 71, type II [Source:RGD Symbol;Acc:1584538]	Filament
ENSRNOG00000036688	8624	8348	5871	6301	7821	7934	9025	7587	7195	5582	6535	6573	287.7418971	253.2141804	204.861474	227.1759701	274.9652953	267.4873027	287.4622672	257.4705709	236.678908	210.0412187	230.0236858	241.5403158	7676.945872	7561.79351	0.021798645	0.904993885	0.990556736	6330.121765	7143.97954	-0.17449953	0.35512967	0.999995905	7554.537758	7303.477384	0.04875006	0.827044021	0.98480098	Arhgdia	10	109754004	109757550	-	1880	protein_coding	Rho GDP dissociation inhibitor (GDI) alpha [Source:RGD Symbol;Acc:1359547]	-
ENSRNOG00000017127	6868	8574	6412	8552	6769	7393	7040	7059	6145	8248	8012	5953	281.3891191	319.3535296	274.7415759	378.6197482	292.2286351	306.0654731	275.3524554	294.1598209	248.2180185	381.1061948	346.2984641	268.6238311	6542.835984	7820.856731	-0.25740162	0.199917606	0.820553633	7532.081081	7383.038417	0.028840208	0.90760974	0.999995905	7812.852017	6983.626941	0.16183088	0.426561906	0.914636396	Rpl28	1	72619282	72621519	-	1531	protein_coding	ribosomal protein L28 [Source:RGD Symbol;Acc:621193]	-
ENSRNOG00000019974	7022	9288	6493	8159	6701	7579	7051	6947	5817	7971	7697	6251	873.9417616	1050.88478	845.1249601	1097.279227	878.7847822	953.1257333	837.7446507	879.3912169	713.7648144	1118.806084	1010.59179	856.8460702	6402.890687	7719.200064	-0.269723302	0.169386665	0.793377918	7433.859388	7287.911048	0.028609185	0.895226314	0.999995905	7711.353235	7273.626644	0.08426277	0.680037703	0.968249069	Uba52	16	20668971	20671127	+	504	protein_coding	ubiquitin A-52 residue ribosomal protein fusion product 1 [Source:RGD Symbol;Acc:68344]	ubiquitin
ENSRNOG00000015093	5508	6122	6274	9202	7469	7038	6731	8790	8601	6982	8181	5738	126.2786826	127.597059	150.4300096	227.9695788	180.4345964	163.0429385	147.3177179	204.9689816	194.410386	180.5245612	197.8677954	144.8866255	7819.443495	8175.776213	-0.064289456	0.796634139	0.982129225	7073.11374	7717.18259	-0.125709034	0.620830306	0.999995905	8167.397265	5764.825433	0.502603407	0.028084868	0.322397654	Sparcl1	14	6994190	7025308	+	2736	protein_coding	SPARC-like 1 (hevin) [Source:RGD Symbol;Acc:2531]	-
ENSRNOG00000010746	7280	9006	6406	8479	6530	7116	6565	6302	5751	8678	8049	5918	844.0852636	949.2882592	776.7758792	1062.326783	797.791422	833.6955797	726.6561449	743.1842461	657.4045573	1134.736246	984.5311867	755.7210903	6013.870897	7620.865552	-0.341645612	0.093645567	0.690105012	7682.100073	7193.826717	0.094746439	0.722310811	0.999995905	7613.032424	7244.164987	0.071608091	0.743398373	0.978474918	Rpl32	4	147715473	147719072	-	541	protein_coding	ribosomal protein L32 [Source:RGD Symbol;Acc:621203]	-
ENSRNOG00000001285	5995	7659	9325	8855	6894	8553	6788	7183	9192	4059	5553	5653	56.8045864	65.97471338	92.40530675	90.66534886	68.83142106	81.88970509	61.40098375	69.22504365	85.86944069	43.37441281	55.50786194	58.99359234	7488.818334	8355.584365	-0.158003716	0.496758782	0.940198729	5163.613873	7888.780495	-0.61140453	0.011263926	0.334761602	8347.052199	7426.149336	0.16867281	0.55210913	0.945506529	Atp2a2	12	39553903	39603326	+	6620	protein_coding	ATPase, Ca++ transporting, cardiac muscle, slow twitch 2 [Source:RGD Symbol;Acc:2174]	E1-E2_ATPase
ENSRNOG00000004107	7099	9196	5983	8614	6313	6886	6365	6013	6025	9102	8136	5909	792.3427066	933.0954658	698.3751044	1038.913316	742.4597589	776.6038287	678.193429	682.6062329	662.9905582	1145.70567	957.9866119	726.3760583	5943.022039	7517.988765	-0.339130291	0.111976891	0.7277388	7855.297379	7096.006976	0.146663372	0.610757527	0.999995905	7510.203172	7096.536996	0.08169042	0.743722341	0.978474918	Rpl23	10	85721394	85725429	-	562	protein_coding	ribosomal protein L23 [Source:RGD Symbol;Acc:62067]	-
ENSRNOG00000008195	9074	9981	6296	6804	8363	6744	8452	5857	6355	4777	5633	6877	236.5676501	236.5603013	171.6623914	191.6811661	229.7417474	177.6604522	210.3562163	155.308406	163.3452612	140.4533703	154.9276537	197.4636899	6647.22192	7533.65232	-0.180571015	0.419750443	0.924870335	5857.42148	7115.638552	-0.280720805	0.254208093	0.999995905	7526.380772	8080.823239	-0.10257838	0.669886097	0.965076306	Ywhaz	7	75574967	75597276	-	2406	protein_coding	tyrosine 3-monooxygenase/tryptophan 5-monooxygenase activation protein, zeta [Source:RGD Symbol;Acc:3980]	-
ENSRNOG00000019106	6504	9207	6253	7831	6501	7673	6566	6630	6184	8313	7913	5621	1007.34379	1296.362776	1012.836788	1310.608444	1060.95897	1200.823005	970.8169277	1044.416842	944.2805962	1452.029046	1292.917929	958.8317552	6263.875347	7564.729375	-0.272235075	0.118039387	0.733647421	7409.033589	7142.585087	0.052838834	0.835485824	0.999995905	7557.063672	6998.410719	0.110752831	0.60622719	0.957098876	Rps17	1	143167362	143169657	-	405	protein_coding	ribosomal protein S17 [Source:RGD Symbol;Acc:62027]	-
ENSRNOG00000015018	7919	7852	5696	5913	8319	7635	9404	7443	6824	4682	6120	6802	264.0789299	238.0427328	198.6493952	213.0736985	292.3181456	257.2699549	299.3748479	252.4495406	224.3555568	176.0820803	215.3016916	249.8225741	7627.024053	7496.451945	0.024911883	0.912226631	0.99149963	5958.505002	7083.072723	-0.249424125	0.329295038	0.999995905	7489.374061	6866.352805	0.125293741	0.589750211	0.954757262	Pdia3	3	113376983	113400707	+	1881	protein_coding	protein disulfide isomerase family A, member 3 [Source:RGD Symbol;Acc:68430]	-
ENSRNOG00000013508	6379	8776	5987	8145	6338	7348	6472	6508	6147	8749	7908	5821	349.7669595	437.455642	343.3122465	482.5872294	366.1842464	407.1101663	338.7692396	362.94171	332.2949923	541.009559	457.4308507	351.5243563	6181.73882	7512.686719	-0.281309805	0.141500809	0.767147027	7627.504026	7092.380774	0.104942076	0.693868776	0.999995905	7504.994727	6738.467327	0.155383316	0.489320964	0.93188548	Rpl31	9	46086984	46090997	+	1144	protein_coding	ribosomal protein L31 [Source:RGD Symbol;Acc:621202]	Ribosomal_L31e
ENSRNOG00000020660	8501	8302	5688	6473	8870	6981	9343	6767	6031	4610	5872	7099	482.5695807	428.4339551	337.6784702	397.0581272	530.5603463	400.4277663	506.3088935	390.7052615	337.530994	295.1285295	351.6483503	443.8321365	7125.476881	7669.066789	-0.106050887	0.678895334	0.964830477	5953.345744	7244.787398	-0.283237102	0.298845874	0.999995905	7661.781943	7186.970826	0.092277405	0.71545035	0.974538959	Cfl1	1	220869805	220873337	+	1105	protein_coding	cofilin 1, non-muscle [Source:RGD Symbol;Acc:69285]	Cofilin_ADF
ENSRNOG00000023803	1512	2915	16599	12025	3630	4704	1951	7735	10952	13540	7488	1254	7.592276562	13.30668927	87.1677852	65.24749914	19.20649403	23.86734781	9.352264457	39.50423933	54.21857106	76.67596234	39.66602448	6.935046984	6735.033758	7084.529901	-0.072988025	0.914715419	0.991863991	7601.538942	6675.885416	0.187330132	0.816395	0.999995905	7076.252861	7050.114744	0.005343711	0.99528014	0.999535359	Cmya5	2	22646712	22744407	-	12492	protein_coding	cardiomyopathy associated 5 [Source:RGD Symbol;Acc:1582992]	-
ENSRNOG00000049437	6567	8072	5088	14408	9284	8485	2668	4808	5663	7713	6656	4877	117.9290051	131.7789369	95.55525571	279.5862925	175.6750122	153.9650281	45.73816373	87.81753341	100.2615891	156.2058492	126.0954869	96.45794756	4270.495669	11131.69665	-1.382208918	0.000519251	0.043172339	6533.915347	10501.94315	-0.68463228	0.050403183	0.716813305	11119.85797	6282.448381	0.823704904	0.011286694	0.18816659	Gpc1	9	99998275	100026818	+	3493	protein_coding	glypican 1 [Source:RGD Symbol;Acc:61853]	-
ENSRNOG00000015278	5974	6985	5662	12420	6088	6234	4867	5752	7326	10329	7236	4923	384.7321376	408.9506338	381.3440461	864.3176861	413.1322831	405.6735248	299.2222433	376.7691035	465.1516495	750.1910302	491.6141977	349.1843136	5808.537501	8578.364518	-0.562518714	0.148026371	0.774845441	7651.3132	8089.444605	-0.080330407	0.860050734	0.999995905	8568.897389	5963.162562	0.523011177	0.166767438	0.73420791	Myl12a	9	119325283	119332967	-	974	protein_coding	myosin, light chain 12A, regulatory, non-sarcomeric [Source:RGD Symbol;Acc:1309537]	-
ENSRNOG00000020982	7953	7566	6686	7619	6500	7673	7207	4949	5915	7872	8773	5023	872.1419122	754.2819935	766.7899382	902.843978	751.0879147	850.2330719	754.4839029	551.9970875	639.5070375	973.557492	1014.931931	606.667872	5812.923888	7488.982766	-0.365472763	0.077968713	0.654904777	7333.576529	7071.445959	0.052516955	0.855886576	0.999995905	7481.424525	7131.968452	0.06901555	0.698104919	0.972615802	LOC100360647	1	221420271	221421842	+	572	protein_coding	ubiquitin-like protein fubi and ribosomal protein S30-like [Source:RGD Symbol;Acc:2321710]	Ribosomal_S30
ENSRNOG00000005478	8545	7027	4282	3594	9793	9508	8192	6845	6394	4522	5801	8989	178.4285486	133.3931282	93.50886737	81.09403409	215.4712209	200.6125366	163.2982387	145.374718	131.6313428	106.4886144	127.7873172	206.726094	6910.211408	7799.428354	-0.174650984	0.661585787	0.962441311	6543.915979	7376.655653	-0.172821593	0.71510938	0.999995905	7792.643856	6340.605707	0.297493751	0.52087899	0.940283485	Fkbp9	4	87167514	87234197	+	3004	protein_coding	FK506 binding protein 9 [Source:RGD Symbol;Acc:1549757]	FKBP_C
ENSRNOG00000020889	8077	6403	5048	5371	8006	7745	8562	7775	7143	5530	6310	7219	208.0670556	149.9505173	135.9960964	149.5088661	217.3151813	201.6003497	210.5560589	203.7120848	181.4129529	160.656652	171.4806848	204.815077	7579.012102	7232.223684	0.0675537	0.762199193	0.979221856	6458.490676	6834.42075	-0.081632464	0.747284463	0.999995905	7225.454874	6265.391945	0.205692572	0.47114236	0.930107511	Nucb1	1	101480145	101500850	-	2435	protein_coding	nucleobindin 1 [Source:RGD Symbol;Acc:620030]	-
ENSRNOG00000002632	5750	7314	7491	8899	5817	6336	6075	6611	6953	8708	8032	5000	52.91642148	61.19117692	72.09684785	88.49574422	56.4082892	58.91887032	53.37134969	61.88037497	63.08545729	90.37772088	77.97922838	50.67856037	6352.621591	7266.421167	-0.193880576	0.460235333	0.93239063	7373.922188	6856.93001	0.104876678	0.760117685	0.999995905	7258.763415	6614.975207	0.133982189	0.643624569	0.963084601	Naca	7	2458264	2470674	+	6816	protein_coding	nascent polypeptide-associated complex alpha subunit [Source:RGD Symbol;Acc:1308642]	-
ENSRNOG00000042271	8579	6881	6847	5758	7613	8122	7972	6275	6071	7045	5875	5946	653.0728964	476.1982315	545.1037606	473.6474568	610.6636431	624.7476022	579.3373967	485.8496338	455.6376771	604.8202625	471.8081892	498.5187988	6546.30236	7359.20499	-0.168875295	0.4321601	0.926258869	6409.518937	6953.705658	-0.117593524	0.614038886	0.999995905	7352.212734	7187.842176	0.032653946	0.890460425	0.988969298	LOC100360645	10	48881049	48881881	+	824	pseudogene	ubiquitin B-like [Source:RGD Symbol;Acc:2321712]	ubiquitin
ENSRNOG00000058645	6589	9538	4440	4618	12255	16776	5149	7157	9587	458	1177	4431	57.30015271	75.40581148	40.38063089	43.39590575	112.2976918	147.4148754	42.74629168	63.30389703	82.19651472	4.491817393	10.7980503	42.43944195	7096.985211	11417.26638	-0.685954323	0.156582157	0.780069739	2056.729041	10800.95859	-2.392740672	0.002780879	0.146600312	11407.25581	6502.755696	0.81081844	0.107862568	0.625044437	Tnc	5	79789671	79874671	-	7213	protein_coding	tenascin C [Source:MGI Symbol;Acc:MGI:101922]	Fibrinogen_C
ENSRNOG00000017469	7923	8596	5408	11080	9424	5578	6882	5686	5569	3710	4994	7251	351.2249991	346.4203523	250.7184563	530.7549844	440.2022761	249.8566395	291.2391223	256.3691578	243.3926089	185.4769802	233.5484093	354.0179738	5847.284688	9034.240637	-0.627614967	0.056694039	0.585289442	5403.584962	8524.398939	-0.657670011	0.107853012	0.944310492	9024.925012	6989.834822	0.368627525	0.309225882	0.859016535	Anxa1	1	237893966	237910012	-	1415	protein_coding	annexin A1 [Source:RGD Symbol;Acc:2118]	-
ENSRNOG00000010645	9531	8258	4364	6681	7003	6687	8920	6127	7160	4600	6180	6299	550.5044683	433.6191815	263.6094522	416.9868961	426.2140356	390.2746316	491.8430221	359.9427384	407.7273128	299.6405276	376.5680464	400.7058011	7143.234742	7002.392957	0.028762489	0.883098442	0.988737243	5778.086642	6613.026069	-0.194698741	0.350519247	0.999995905	6995.495296	7055.705964	-0.012386659	0.969962843	0.997553656	Lgals3	15	24141651	24165537	+	1086	protein_coding	lectin, galactoside-binding, soluble, 3 [Source:RGD Symbol;Acc:69356]	-
ENSRNOG00000001030	5666	6543	6447	8669	6092	8032	5986	7369	7164	7424	6282	5162	72.38478389	75.99042269	86.1355121	119.6735769	82.00717448	103.6838302	73.00400826	95.75080319	90.23202271	106.9618776	84.66448196	72.63072091	6647.211571	7840.647443	-0.238232767	0.328067974	0.892682554	6407.724731	7401.650501	-0.208039701	0.450716338	0.999995905	7832.538996	6000.668921	0.384364226	0.101967907	0.611224965	Tsc22d1	15	58554374	58658153	+	4910	protein_coding	TSC22 domain family, member 1 [Source:RGD Symbol;Acc:3850]	-
ENSRNOG00000046667	692	1024	501	47116	10346	4712	1954	1236	177	1361	3891	7802	11.60300796	15.60902156	8.785289548	853.6728428	182.7924324	79.83372581	31.27723379	21.07881168	2.925985476	25.73611352	68.82692043	144.0794641	1080.324136	21882.28644	-4.340212932	2.75E-06	0.000886268	4411.231406	20590.46603	-2.222721742	0.012026211	0.344925787	21854.80043	701.4566782	4.961381045	3.64E-10	8.32E-08	Fosb	1	80214494	80221710	-	3741	protein_coding	FBJ osteosarcoma oncogene B [Source:RGD Symbol;Acc:1308198]	-
ENSRNOG00000003147	4722	5133	6404	13313	5312	5534	4796	6051	6986	10112	7826	4093	146.124971	144.4045733	207.2543414	445.1772314	173.2119153	173.0430777	141.6827282	190.4534155	213.138272	352.9034133	255.4882375	139.4992404	5777.037331	8396.917379	-0.539521764	0.225468056	0.839862469	7486.211695	7915.075892	-0.080362933	0.879317276	0.999995905	8387.376056	5259.479678	0.673298594	0.149526904	0.706224635	Sqstm1	10	35704730	35716294	-	2027	protein_coding	sequestosome 1 [Source:RGD Symbol;Acc:69287]	ZZ
ENSRNOG00000059166	1645	2428	18196	6199	3247	6287	2257	10152	11593	12442	4552	1157	17.32751728	23.2503957	200.4473063	70.55870988	36.03910267	66.91608421	22.69557961	108.7640083	120.3928452	147.802227	50.58308385	13.42256266	7847.832257	5404.288556	0.538178814	0.367939982	0.907499043	6222.758976	5101.327434	0.2866711	0.704481639	0.999995905	5398.568057	7496.450949	-0.473619806	NA	1	Ldb3	16	10878334	10941501	-	5955	protein_coding	LIM domain binding 3 [Source:RGD Symbol;Acc:1564875]	PDZ
ENSRNOG00000000991	8165	7445	5558	5182	6733	7717	8809	6737	6546	5039	6381	5634	337.8385402	280.0457156	240.5057163	231.6908955	293.5505236	322.6399365	347.9516449	283.5193518	267.0320609	235.1352299	278.5315261	256.7447006	7115.205521	6717.066971	0.083064181	0.716102746	0.970929427	5770.200444	6347.23741	-0.137515364	0.546958488	0.999995905	6710.677913	6778.373274	-0.0144721	0.953711913	0.994533816	Arpc1b	12	11252296	11265865	-	1516	protein_coding	actin related protein 2/3 complex, subunit 1B [Source:RGD Symbol;Acc:2155]	-
ENSRNOG00000016727	7331	7500	6008	7004	6782	7305	6587	6716	6034	6776	6029	5856	366.9985535	341.3293427	314.5465419	378.8836175	357.7504269	369.5200209	314.7951826	341.9597396	297.811074	382.5558724	318.4043763	322.8745723	6250.876603	7245.637148	-0.213067217	0.156730019	0.780069739	6335.624022	6842.616066	-0.111077403	0.527575426	0.999995905	7238.439046	6677.117551	0.11643251	0.441920118	0.921462538	Akr1a1	5	135482068	135498822	-	1253	protein_coding	aldo-keto reductase family 1, member A1 (aldehyde reductase) [Source:RGD Symbol;Acc:68346]	Aldo_ket_red
ENSRNOG00000034242	5602	7138	7438	8685	5945	5854	6518	6246	6619	7993	6532	5042	110.0171516	127.4397949	152.766217	184.3086304	123.0241557	116.1680317	122.1999222	124.7620291	128.1575148	177.0302358	135.3306226	109.0565554	6260.442227	7074.904943	-0.176422843	0.489650994	0.939858647	6647.060454	6676.05774	-0.006274176	0.984517668	0.999995905	7067.471944	6496.290645	0.121571446	0.67967238	0.967960689	Vcp	5	58426549	58445953	-	3194	protein_coding	valosin-containing protein [Source:RGD Symbol;Acc:621595]	AAA
ENSRNOG00000017359	8055	6725	4694	4469	8168	8639	7908	6707	6845	4768	5931	6661	263.0209754	199.6311717	160.2956668	157.686223	281.0359061	285.0394253	246.5078654	222.7492768	220.3599654	175.5825809	204.308001	239.5498568	6920.941846	7263.090232	-0.069632153	0.812427985	0.983023236	5878.384133	6866.321858	-0.224128769	0.496714635	0.999995905	7256.475128	6232.455031	0.219474367	0.533426985	0.941576569	Itm2c	9	92916469	92930279	+	1921	protein_coding	integral membrane protein 2C [Source:RGD Symbol;Acc:1309503]	-
ENSRNOG00000061299	1964	2754	19366	3198	9163	8088	3260	10080	5356	7621	5703	2827	197.7450591	252.0805405	2039.191174	347.9374479	972.1271806	822.8523626	313.3437514	1032.257024	531.6662956	865.3592924	605.7593696	313.4884962	6124.2061	6971.55989	-0.186983708	0.729367328	0.972778276	5490.148346	6593.578933	-0.264228801	0.615884181	0.999995905	6965.537083	8098.429958	-0.217395341	0.805079474	0.984319738	AC113925.2	1	168957460	168958836	+	623	protein_coding	Hemoglobin subunit beta-2 [Source:UniProtKB/Swiss-Prot;Acc:P11517]	-
ENSRNOG00000013532	1593	1758	15249	7759	3343	5687	2011	9642	9854	17382	3938	1103	114.7228229	115.0970381	1148.49543	603.8072978	253.6831769	413.8413649	138.2564498	706.2595501	699.6502777	1411.738105	299.1867611	87.48653259	7039.183977	5793.65327	0.2809272	0.6469246	0.961415615	7724.074898	5465.570587	0.498980924	0.56163834	0.999995905	5787.302339	6270.053398	-0.115574796	0.896594773	0.98934463	Pgam2	14	86044969	86047162	-	871	protein_coding	phosphoglycerate mutase 2 (muscle) [Source:RGD Symbol;Acc:3313]	-
ENSRNOG00000030118	7938	7465	5654	7221	8223	6394	9475	6014	6398	3643	5344	5420	97.61307073	83.45222505	72.71207571	95.95172401	106.5487632	79.44857882	111.2283207	75.21829095	77.5667366	50.52151837	69.32596784	73.40536623	7032.406187	7517.895946	-0.09628097	0.706953841	0.969592493	4870.656065	7099.502017	-0.543577683	0.037923604	0.637771774	7510.548502	6743.226551	0.155456121	0.500402158	0.935686085	Msn	X	65226748	65295810	+	5101	protein_coding	moesin [Source:RGD Symbol;Acc:621260]	Band_41
ENSRNOG00000021719	4845	4003	8965	3490	4631	9870	8280	7759	8849	4194	9519	4689	51.57147399	38.73580457	99.79755809	40.14206841	51.94117694	106.1572198	84.13668192	84.00104175	92.86335328	50.34594901	106.8906458	54.97024067	8036.118158	6103.440136	0.396848868	0.318180363	0.888599705	6182.943296	5771.508561	0.099340221	0.842742103	0.999995905	6097.718147	5842.161681	0.061806321	0.906557627	0.989429757	Slfn5	10	70298519	70312070	+	5893	protein_coding	schlafen family member 5 [Source:RGD Symbol;Acc:1312025]	AAA_4
ENSRNOG00000054140	8162	7854	5117	6494	7707	7064	6941	6426	5032	5860	5946	6394	299.5758028	262.0669572	196.417155	257.5615218	298.0689533	261.9856189	243.2044218	239.8910359	182.089615	242.5649797	230.2330451	258.4725432	5940.651455	7303.240012	-0.297916835	0.151115182	0.776901929	6172.71845	6898.44035	-0.160370955	0.351975788	0.999995905	7296.171641	6747.633725	0.112733392	0.641022551	0.962533008	LOC102551071	7	2906137	2909179	-	1709	protein_coding	myosin light polypeptide 6-like [Source:RGD Symbol;Acc:7517597]	-
ENSRNOG00000061484	7614	6365	4279	3500	6809	7942	8700	6888	6526	4053	8780	7348	72.82720861	55.34653384	42.80326877	36.17490447	68.62547572	76.75864416	79.44001646	67.00960955	61.54067636	43.71975686	88.59473613	77.40723989	7125.450391	6219.479937	0.196168363	0.560739115	0.949082037	6798.15431	5880.758975	0.209137464	0.624066276	0.999995905	6213.857975	5839.487459	0.089656092	0.817445576	0.984319738	Adamts2	10	36098051	36304409	+	6558	protein_coding	Protein Adamts2; Similar to A disintegrin-like and metalloprotease (Reprolysin type) with thrombospondin type 1 motif, 2 (Predicted) [Source:UniProtKB/TrEMBL;Acc:D3ZTE7]	TSP_1
novel.1349	6864	8885	5760	7065	6354	5939	6471	5526	5072	7331	7750	5652	382.7162974	450.368847	335.8737189	425.6674136	373.3087197	334.6028435	344.4374478	313.381763	278.8131996	460.9812314	455.8626339	347.0831078	5505.276025	6667.78845	-0.276361249	0.160778994	0.78459915	7023.993601	6295.016987	0.158097378	0.495699367	0.999995905	6661.060938	6851.111148	-0.040645529	0.853901185	0.986117452	-	7	3030098	3053900	-	1125	-	PF01283:Ribosomal protein S26e	-
ENSRNOG00000008414	5990	6899	6113	9548	6515	6366	5775	6012	5587	8305	6506	5012	225.9366979	236.5687242	241.1394181	389.1624438	258.9378973	242.6292801	207.946313	230.6439589	207.765307	353.2807178	258.8848434	208.2105157	5617.620843	7747.70601	-0.463795134	0.07670379	0.652385809	6737.005044	7310.817121	-0.117921873	0.724656653	0.999995905	7739.559764	6097.483387	0.344017176	0.199893914	0.772035996	Bsg	7	12875537	12882753	-	1663	protein_coding	basigin [Source:RGD Symbol;Acc:2220]	-
ENSRNOG00000010239	5211	7303	8013	9857	5153	5911	5261	6218	6507	8571	6002	4393	199.0673909	253.6247196	320.1312364	406.8950107	207.4246834	228.1689958	191.8609693	241.5977727	245.0723199	369.2588297	241.8842851	184.829759	5823.381379	7237.694464	-0.313663276	0.349758723	0.900408494	6453.25739	6827.044247	-0.08123181	0.844444934	0.999995905	7229.823088	6614.979973	0.128217912	0.733502174	0.977700292	Cnbp	4	119747911	119756765	-	1642	protein_coding	CCHC-type zinc finger, nucleic acid binding protein [Source:RGD Symbol;Acc:621807]	zf-CCHC
ENSRNOG00000018294	6693	5284	5278	7812	7963	6042	9837	6563	8061	3573	5733	5536	163.8679058	117.610776	135.143861	206.6778191	205.4333918	149.4756395	229.9190896	163.4325813	194.5791956	98.65666658	148.0770084	149.2797169	7865.752843	7522.01291	0.064499455	0.793705921	0.981472817	5013.435479	7101.712458	-0.502340088	0.083368738	0.863903067	7514.52814	5560.781271	0.434400738	0.089843086	0.574654288	Hspa5	3	13838304	13842762	+	2562	protein_coding	heat shock protein 5 [Source:RGD Symbol;Acc:2843]	HSP70
ENSRNOG00000010389	1908	3628	9176	14228	3073	4860	2304	7028	7005	15738	7613	1722	57.65051951	99.65597931	289.9560119	464.5444418	97.83824578	148.3808124	66.45789951	215.9830973	208.6735471	536.2838745	242.6684388	57.30462102	5334.643991	7727.757425	-0.534660171	0.417761627	0.924870335	8567.948628	7278.95521	0.23521587	0.775492259	0.999995905	7718.439921	4845.681588	0.671616771	0.379286231	0.896656375	Ndrg2	15	28305821	28314459	-	2076	protein_coding	NDRG family member 2 [Source:RGD Symbol;Acc:621874]	Ndr
ENSRNOG00000000981	6259	6248	5263	6745	6934	5434	7790	8120	7770	5740	6127	5828	155.6725622	141.273066	136.897132	181.2790567	181.7239639	136.5662475	184.962574	205.4122351	190.5296389	161.0049976	160.7635595	159.6460978	7656.517813	6586.716451	0.217145427	0.286112477	0.877855933	5997.270081	6218.975372	-0.052349136	0.802182054	0.999995905	6580.176283	5700.410526	0.207034985	0.325832316	0.870510334	Scarb1	12	36694960	36761455	+	2522	protein_coding	scavenger receptor class B, member 1 [Source:RGD Symbol;Acc:2302]	-
ENSRNOG00000016488	6273	5447	4584	2334	5921	3983	9309	8322	7303	7120	10350	7196	194.3132716	153.3895523	148.499723	78.12438023	193.2606695	124.6677448	275.2767219	262.1911601	223.0297928	248.7296236	338.2206639	245.4991393	8046.781077	4188.594681	0.941931927	0.010098572	0.261819392	8329.930771	3960.133931	1.072751651	0.007311221	0.260047493	4184.939543	5234.298167	-0.322777694	0.40725964	0.908180809	Pltp	3	161304469	161322289	-	2025	protein_coding	phospholipid transfer protein [Source:RGD Symbol;Acc:1306695]	-
ENSRNOG00000023150	4952	5673	11796	4927	6014	6022	5354	8478	7989	8202	4909	3791	154.2316035	160.6263347	384.2212315	165.818834	197.3683015	189.517845	159.1880218	268.5649341	245.3124347	288.0930924	161.2940628	130.0403606	7088.45712	5817.671742	0.285000092	0.294696184	0.879652453	5760.84623	5495.989475	0.067882768	0.853343893	0.999995905	5812.074611	7343.66293	-0.337415782	0.434875383	0.917190283	Gpi	1	90063411	90091287	-	2014	protein_coding	glucose-6-phosphate isomerase [Source:RGD Symbol;Acc:2727]	-
ENSRNOG00000005695	9944	8675	4752	9433	4965	7659	7828	6962	6192	3824	5214	2433	922.7129668	731.7895772	461.1431884	945.8317737	485.4516741	718.1153303	693.4187906	657.0564521	566.4621021	400.1692693	510.3982143	248.6447305	6770.913868	7600.582143	-0.166748433	0.585648248	0.950974522	3872.455214	7172.232661	-0.889157568	0.026644201	0.531473788	7592.44295	7447.213519	0.027844575	0.943657233	0.993010422	Mgp	4	170856751	170860225	-	676	protein_coding	matrix Gla protein [Source:RGD Symbol;Acc:3088]	-
ENSRNOG00000012852	2133	4025	8905	10519	3573	6458	2552	7212	7001	17593	5581	2317	52.92562434	90.79297507	231.0802965	282.0383377	93.41774782	161.9160109	60.44983024	182.0094803	171.2653932	492.3062844	146.0897575	63.31881973	5472.320246	7109.710273	-0.37764538	0.487076011	0.939140883	8750.565169	6704.276521	0.384288391	0.605841923	0.999995905	7101.682601	4943.998467	0.522496526	0.415491333	0.91056608	Bin1	18	25163561	25222135	+	2528	protein_coding	bridging integrator 1 [Source:RGD Symbol;Acc:621786]	-
ENSRNOG00000013928	11557	22672	11442	1199	6479	2104	2881	698	2039	4386	3072	9263	75.77423201	135.1380012	78.45709641	8.494819788	44.76160518	13.93923006	18.03262575	4.654735524	13.18038389	32.43137784	21.24859666	66.88977527	1789.251309	3355.365085	-0.907086013	0.185189085	0.809759823	5694.730595	3173.82387	0.843398598	0.223517375	0.999995905	3352.725473	14423.36367	-2.105005764	0.000976001	0.034545414	Dsp	17	27286796	27334379	-	9567	protein_coding	desmoplakin [Source:RGD Symbol;Acc:1305794]	-
ENSRNOG00000026260	6567	8081	6126	6882	6073	5977	6631	5807	5470	7220	7037	5708	107.1329037	119.8483874	104.5169458	121.3190735	104.3951646	98.52710818	103.2699981	96.35424287	87.97871006	132.8352691	121.1088896	102.5584544	5777.752197	6518.445337	-0.173988645	0.339714394	0.89624594	6770.519435	6154.140271	0.137719815	0.51907985	0.999995905	6511.859902	6641.038291	-0.028392538	0.877105178	0.987712216	Rpl11	5	154388140	154394328	-	3845	protein_coding	ribosomal protein L11 [Source:RGD Symbol;Acc:1308681]	-
ENSRNOG00000014064	6293	5870	7061	4624	5315	5993	9352	7053	6119	6545	7236	6042	225.0506889	190.8411146	264.0843618	178.689485	200.2844011	216.5626281	319.2760886	256.542697	215.7433768	263.9688063	272.9944291	237.9769963	7252.597274	5459.435019	0.40974313	0.073898655	0.643205008	6714.522782	5157.661748	0.380551045	0.041236838	0.656163227	5454.151267	6215.760132	-0.188509444	0.391341745	0.901904821	Ctsh	8	97439161	97458287	+	1754	protein_coding	cathepsin H [Source:RGD Symbol;Acc:2447]	Peptidase_C1
ENSRNOG00000020433	8395	8884	5867	4987	7331	5888	7499	5742	6070	4215	5330	6843	132.1099749	127.0968209	96.55724278	84.80331605	121.5624296	93.62661703	112.6568346	91.90544772	94.17551517	74.80537962	88.48603398	118.6022949	6219.866432	6248.497628	-0.006616446	0.976858328	0.999268818	5550.621561	5903.636899	-0.088953446	0.762434317	0.999995905	6242.624947	7386.615286	-0.242778732	0.34511566	0.878894913	Actn4	1	87078020	87147333	-	3986	protein_coding	actinin alpha 4 [Source:RGD Symbol;Acc:61816]	CH
ENSRNOG00000047374	5208	5889	5832	8369	6810	7172	6154	7009	6582	7557	5665	4635	92.46546163	95.05201961	108.2879021	160.5612318	127.402198	128.6664942	104.305051	126.5691268	115.2128311	151.313728	106.1062808	90.63374966	6391.051522	7696.760745	-0.268199233	0.183464189	0.807830268	6071.942622	7265.985215	-0.259006758	0.371685985	0.999995905	7688.905852	5446.278909	0.49751463	0.013824473	0.211471132	Gnas	3	172385672	172434613	+	3533	protein_coding	GNAS complex locus [Source:RGD Symbol;Acc:2716]	G-alpha
ENSRNOG00000020871	7285	6423	7256	5538	5386	6669	6181	7355	8093	6205	5718	4336	85.60580011	68.61558725	89.17123193	70.32101697	66.69007807	79.18646803	69.33805567	87.90619232	93.75999572	82.23103622	70.88435583	56.11701359	7002.927792	6032.695996	0.215125782	0.304004794	0.880742133	5516.313057	5698.102239	-0.046793132	0.845227974	0.999995905	6026.73222	6770.231671	-0.167773177	0.412785209	0.909207969	Ltbp4	1	84118046	84150084	-	5338	protein_coding	latent transforming growth factor beta binding protein 4 [Source:RGD Symbol;Acc:1307033]	EGF_CA
ENSRNOG00000027864	7666	9130	5720	5696	6741	6563	6769	5696	5095	6139	5278	5876	617.2819264	668.338919	481.6866757	495.6136783	571.952965	533.9907955	520.3296111	466.4959571	404.4765413	557.4844041	448.3495556	521.1085229	5662.540313	6520.738323	-0.203581023	0.27275463	0.868384927	5874.143143	6159.660452	-0.068498448	0.719587018	0.999995905	6514.43281	7171.603211	-0.138693795	0.516609065	0.937898343	Ppia	14	86673775	86677443	+	779	protein_coding	peptidylprolyl isomerase A (cyclophilin A) [Source:RGD Symbol;Acc:3372]	Pro_isomerase
ENSRNOG00000033933	11935	20761	8065	1267	6706	656	2093	943	1549	11782	4915	5302	1506.323455	2382.074345	1064.520539	172.7949266	891.8269797	83.65969466	252.1763328	121.0516366	192.7443414	1677.008162	654.4130464	736.99948	1467.915141	2978.578808	-1.020833852	0.184385903	0.809147209	7525.403224	2816.520473	1.41785173	0.086118464	0.875316041	2976.288891	12821.19313	-2.106955823	0.009674134	0.170868187	Stfa3	11	67308943	67314172	+	497	protein_coding	stefin A3 [Source:RGD Symbol;Acc:1307831]	-
ENSRNOG00000047179	6074	6993	5361	5456	5898	4972	8096	6934	6842	6522	7239	5435	110.4032943	115.5532064	101.9076789	107.1618403	112.9622295	91.31770436	140.4808173	128.1900271	122.6096686	133.6929117	138.809258	108.8023901	7054.674488	5618.36572	0.328460458	0.064580397	0.61410743	6500.496265	5305.584727	0.293057839	0.172864605	0.999995905	5612.840289	5894.929368	-0.070795218	0.693558646	0.971219385	Aplp2	8	32298532	32328839	-	3451	protein_coding	amyloid beta (A4) precursor-like protein 2 [Source:RGD Symbol;Acc:2128]	Kunitz_BPTI
ENSRNOG00000009263	5286	4094	6900	5959	5344	11693	5264	5445	4807	5287	11575	4042	415.5052078	292.5555753	567.220948	506.1523469	442.626085	928.7351504	395.0067112	435.3217376	372.5270718	468.6827459	959.8490155	349.9268478	5016.65834	7830.580676	-0.642417077	0.059839591	0.595892594	7017.583411	7400.465101	-0.076640485	0.878263757	0.999995905	7822.909749	5304.888765	0.56042578	0.182075839	0.754960868	Ifi27	6	127327959	127334428	+	798	protein_coding	interferon, alpha-inducible protein 27 [Source:RGD Symbol;Acc:69404]	-
ENSRNOG00000013589	7218	5990	4118	3896	7429	5233	10909	6713	6440	3574	7017	7093	83.48904192	62.98696028	49.81415868	48.69564298	90.5449431	61.16175727	120.4583257	78.97550362	73.44003426	46.62163397	85.62423168	90.3595797	7727.087752	5677.469216	0.444681999	0.192820467	0.816427325	5965.959303	5365.790007	0.152970303	0.698277877	0.999995905	5672.323205	5543.829302	0.03305261	0.925247977	0.990220101	Cxcl12	4	149261044	149273891	+	5423	protein_coding	chemokine (C-X-C motif) ligand 12 [Source:RGD Symbol;Acc:3651]	-
ENSRNOG00000034258	791	2055	11508	9704	2310	3158	1473	5476	9094	21406	7933	704	4.094808345	9.67119523	62.30326513	54.28332492	12.60057368	16.51907946	7.279459332	28.83259242	46.41372768	124.972069	43.3238618	4.013852398	5229.08238	5292.52876	-0.017397638	0.98104998	0.999917427	10300.56358	4985.213794	1.046991249	0.289681836	0.999995905	5286.174397	4814.049212	0.134979629	0.888949553	0.988638069	Xirp2	3	53563194	53658132	+	12117	protein_coding	xin actin-binding repeat containing 2 [Source:RGD Symbol;Acc:1302980]	-
ENSRNOG00000017895	9080	10463	6357	5417	8124	5286	6199	4743	5047	4707	4499	5535	301.194144	315.5208974	220.5295263	194.1681835	283.9565115	177.1758212	196.3005845	160.0209915	165.0548855	176.0861573	157.4378969	202.2134054	5149.852169	6475.475931	-0.330436309	0.20913758	0.826220588	5003.382931	6117.179079	-0.289963879	0.305653665	0.999995905	6469.394069	8246.824559	-0.350233528	0.240399526	0.810869439	Eno1	5	167288223	167299609	+	1891	protein_coding	enolase 1, (alpha) [Source:RGD Symbol;Acc:2553]	-
ENSRNOG00000016630	7659	6235	4927	4479	7151	5726	9544	6345	6740	4103	6234	6186	55.55956216	41.11823184	37.37861156	35.10963902	54.66064666	41.97152114	66.09315091	46.81462283	48.20377442	33.56669671	47.70744457	49.42290893	7275.243799	5952.17873	0.289585238	0.288499172	0.877855933	5584.105879	5624.433876	-0.010374249	0.972251464	0.999995905	5946.6505	6037.745534	-0.021928683	0.939900231	0.992534198	Tln1	5	59033636	59063592	-	8647	protein_coding	talin 1 [Source:RGD Symbol;Acc:1306247]	Band_41
ENSRNOG00000012804	7444	4588	6124	1830	4953	5490	9018	6626	8609	5057	8425	6625	428.3828448	240.0271361	368.565556	113.7981895	300.3414522	319.2380659	495.4219201	387.8290129	488.4417941	328.2003216	511.4794942	419.8974444	7808.546465	4174.489505	0.903429269	0.030285885	0.451181814	6784.947411	3948.578748	0.780989384	0.086330781	0.875316041	4170.848098	5889.017096	-0.497650316	0.290311075	0.848794272	C1qc	5	155255005	155258392	-	1090	protein_coding	complement component 1, q subcomponent, C chain [Source:RGD Symbol;Acc:1306828]	Collagen
ENSRNOG00000018320	6367	7494	5397	6452	5662	6057	6450	5740	5003	7297	7677	5131	1016.235831	1087.388086	900.8778929	1112.788347	952.2495166	976.8634215	982.7852944	931.8257409	787.2715554	1313.482656	1292.658498	901.9725299	5548.257224	6250.353764	-0.1718839	0.357870757	0.903173687	6810.530439	5901.522265	0.206688696	0.404435087	0.999995905	6244.050951	6151.563663	0.021471852	0.905261371	0.989429757	Rps15a	1	187759901	187765744	-	393	protein_coding	ribosomal protein S15a [Source:RGD Symbol;Acc:619939]	-
ENSRNOG00000042838	3479	6856	3570	30985	7276	4803	4054	1364	1357	3159	4313	3468	122.3926363	219.2718586	131.3478399	1177.906771	269.72102	170.7379521	136.1519564	48.80658133	47.06684769	125.3345567	160.0711004	134.3728698	2158.021458	15117.18534	-2.808382501	0.000151921	0.017511518	3698.143836	14229.392	-1.94399428	0.004765662	0.202918688	15098.49745	4394.155307	1.780724588	0.013264915	0.206305851	Junb	19	26092974	26094756	-	1783	protein_coding	jun B proto-oncogene [Source:RGD Symbol;Acc:2944]	Jun
ENSRNOG00000054957	6469	3717	4687	4263	3280	5629	8573	10362	9437	5599	7009	5423	88.38571152	46.16881208	66.97207004	62.93884962	47.22152379	77.71283999	111.8193636	143.9964072	127.1198203	86.27316313	101.0260988	81.60488525	9190.159168	4509.327638	1.027147592	0.000119453	0.014515655	6099.369675	4259.086193	0.51810565	0.06237247	0.783548625	4504.776254	4819.791567	-0.097474271	0.782383276	0.983952749	Sfrp4	17	47297489	47394328	-	4591	protein_coding	secreted frizzled-related protein 4 [Source:RGD Symbol;Acc:621075]	Fz
ENSRNOG00000022392	1909	3604	5029	18347	2338	3547	2479	5282	5046	15382	8495	2301	67.53818679	115.9149571	186.0711158	701.4021394	87.15839364	126.8005909	83.7257943	190.0662572	176.0050458	613.7289617	317.0585455	89.65855389	4171.585378	8504.966157	-1.027710339	0.169998066	0.794038693	8930.700334	8003.293806	0.158177795	0.858453587	0.999995905	8494.11704	3416.925772	1.313761464	0.100888218	0.608690979	Hspb8	12	45905371	45920013	+	1773	protein_coding	heat shock protein B8 [Source:RGD Symbol;Acc:71003]	-
ENSRNOG00000019422	1298	3002	1089	36018	8786	6667	3242	1589	668	2144	4768	4449	26.0125279	54.69275274	22.82388678	779.9845802	185.5326329	135.006582	62.02405529	32.38880471	13.1983224	48.45660579	100.8037584	98.19783548	1758.308783	18044.4737	-3.359274898	6.83E-06	0.001772193	3828.305238	16987.63479	-2.14969832	0.001841931	0.108372876	18022.35488	1687.997055	3.416341186	1.92E-06	0.000201914	Egr1	18	27657628	27661429	+	3130	protein_coding	early growth response 1 [Source:RGD Symbol;Acc:2544]	-
ENSRNOG00000008182	4750	2695	4474	4061	3898	6764	7930	9462	12015	4042	7674	5471	122.1113373	62.98430989	120.2852058	112.8116429	105.5906479	175.7043838	194.6143438	247.4050036	304.5233205	117.1868902	208.1214217	154.9033233	9519.590912	5026.053723	0.921442422	0.003142971	0.138617794	5791.413349	4749.131361	0.286249195	0.420417181	0.999995905	5021.131038	3882.874329	0.370952577	0.334244137	0.873833677	Htra3	14	80248140	80276534	+	2440	protein_coding	HtrA serine peptidase 3 [Source:RGD Symbol;Acc:1308120]	-
ENSRNOG00000058561	6162	6126	5418	5503	6696	5728	7747	6202	6335	4093	6292	6896	47.59533496	43.01608821	43.76586861	45.93045664	54.49785144	44.7056407	57.1235949	48.72340294	48.24182363	35.65371436	51.27008281	58.6639888	6536.891499	6160.256024	0.08563523	0.642710684	0.960115483	5841.770418	5818.672603	0.005729548	0.983622976	0.999995905	6154.307741	5685.708013	0.11426016	0.514253105	0.937495126	Srrm2	10	13145099	13162343	+	8121	protein_coding	serine/arginine repetitive matrix 2 [Source:RGD Symbol;Acc:1310163]	-
ENSRNOG00000030019	8048	7600	5622	6638	6957	6008	7766	5015	5467	4218	5494	4334	138.840541	119.1936584	101.4315422	123.7439954	126.4653572	104.7309092	127.8983662	87.99589728	92.98476701	82.06448482	99.98839471	82.34720806	5864.670117	6746.542504	-0.202059759	0.389104339	0.915119364	4749.855332	6370.734403	-0.423540141	0.039690001	0.647333251	6739.879731	6808.202626	-0.014579652	0.946464845	0.993171356	Atp1a1	2	204003742	204032023	-	3636	protein_coding	ATPase, Na+/K+ transporting, alpha 1 polypeptide [Source:RGD Symbol;Acc:2167]	E1-E2_ATPase
ENSRNOG00000005290	5282	6908	6972	8172	5532	5537	5808	5676	5999	6879	5696	4662	190.6342055	226.6553574	263.1562375	318.7053447	210.3806757	201.9266201	200.1097829	208.3569426	213.4596032	279.9935867	216.8727687	185.313195	5648.099261	6645.222134	-0.234528895	0.360997862	0.903970514	5855.096694	6270.570993	-0.098897378	0.750364518	0.999995905	6638.232968	6163.885584	0.106949148	0.715799109	0.974538959	Ywhae	10	63884338	63921709	+	1738	protein_coding	tyrosine 3-monooxygenase/tryptophan 5-monooxygenase activation protein, epsilon [Source:RGD Symbol;Acc:62000]	-
ENSRNOG00000016387	6014	8044	5584	6455	5411	5985	6288	5809	5020	6130	7184	4976	1065.644544	1295.782863	1034.780437	1235.958093	1010.293871	1071.592628	1063.654927	1046.91995	876.974697	1224.982146	1342.912997	971.0932971	5526.423957	6141.100167	-0.152135578	0.426529112	0.924870335	6189.349756	5798.066218	0.094233531	0.683171356	0.999995905	6134.871753	6263.925889	-0.030091291	0.88227174	0.987916568	Rpl34	2	235850334	235852708	-	354	protein_coding	ribosomal protein L34 [Source:RGD Symbol;Acc:1309402]	-
ENSRNOG00000017676	5852	4242	6474	7782	6063	5355	8377	6805	7008	6307	4451	4178	182.8980811	120.5276597	211.6076599	262.8177027	199.6703789	169.1145317	249.9381944	216.3197231	215.9401151	222.3043726	146.7557199	143.8152399	7152.480763	6629.260319	0.109630935	0.652680631	0.962070831	5082.334898	6256.450441	-0.299855219	0.337990675	0.999995905	6622.407875	5387.285257	0.297825037	0.364744612	0.889376589	Plvap	16	19906318	19918689	-	2007	protein_coding	plasmalemma vesicle associated protein [Source:RGD Symbol;Acc:619971]	-
ENSRNOG00000003343	6341	6703	5750	6087	6219	5680	8154	5952	6881	4307	5814	4980	79.77332298	76.66204097	75.65221228	82.748816	82.44071104	72.20460327	97.92868395	76.15983766	85.34653456	61.10758833	77.16272719	69.0018787	6755.937735	6187.710707	0.126790923	0.496652252	0.940198729	5106.135805	5843.085248	-0.194461845	0.326044371	0.999995905	6181.584684	6029.240678	0.035975328	0.813463264	0.984319738	Canx	10	35800942	35833861	-	4986	protein_coding	calnexin [Source:RGD Symbol;Acc:2266]	-
ENSRNOG00000012207	6160	6283	5906	5931	5831	6804	6152	6700	8260	4040	5505	5074	16.28714643	15.10228203	16.33095527	16.94535882	16.24533129	18.17796296	15.5281564	18.01782019	21.53172081	12.04664178	15.35515566	14.77564317	6828.063816	6370.49516	0.100052867	0.624723444	0.95629134	4943.799077	6016.873033	-0.283377979	0.155498619	0.999995905	6364.195783	5899.006081	0.109550634	0.456270887	0.925734874	Dst	9	37902303	38196273	-	23724	protein_coding	dystonin [Source:RGD Symbol;Acc:1306566]	CH
ENSRNOG00000004291	6339	6446	6140	3961	6362	5056	9191	5807	7045	4418	5333	6450	65.51727386	60.56707433	66.36778075	44.2383037	69.28671537	52.8030188	90.68534588	61.04499322	71.78777085	51.49690408	58.14859981	73.42203609	7083.217216	5274.329728	0.425425914	0.123391378	0.743970798	5488.313585	4983.925153	0.139077751	0.62967024	0.999995905	5269.434935	6085.9991	-0.207824484	0.397846185	0.905272816	Cltc	10	74014562	74070266	-	6069	protein_coding	clathrin, heavy chain (Hc) [Source:RGD Symbol;Acc:2364]	-
ENSRNOG00000003256	2178	3251	9664	11636	2935	4179	3163	6153	7458	13899	6230	1680	42.17927703	57.23602353	195.727584	243.5025566	59.89224656	81.7768255	58.47627894	121.1968489	142.3960817	303.5604259	127.2805121	35.83291839	5454.845287	6532.939871	-0.260190128	0.657799557	0.962441311	7459.208713	6154.599472	0.277355396	0.72659506	0.999995905	6525.167262	4989.082272	0.387249529	0.60268071	0.956816666	Ccng1	10	25903911	25910325	-	3239	protein_coding	cyclin G1 [Source:RGD Symbol;Acc:2295]	-
ENSRNOG00000048812	6228	6429	5385	5955	6947	5926	7957	5322	5778	5563	6057	4855	447.4933277	419.9451927	404.648119	462.3579005	525.9645835	430.2453923	545.7912885	388.9340695	409.3076877	450.782827	459.1220442	384.2013064	6127.459371	6473.037307	-0.079121707	0.723746829	0.9719492	5580.828654	6113.620629	-0.13153488	0.505739483	0.999995905	6466.74675	5785.884363	0.160486283	0.347506663	0.880239683	Gpx1	8	117117430	117118522	+	873	protein_coding	glutathione peroxidase 1 [Source:RGD Symbol;Acc:2729]	GSHPx
ENSRNOG00000008937	6219	6502	4029	8881	7965	7583	6013	5869	5063	4230	4735	4997	223.5513668	212.4784873	151.4634686	344.9667202	301.6920007	275.432034	206.3418204	214.57743	179.431672	171.4815825	179.5599052	197.8325573	5474.760674	8412.885017	-0.61979356	0.001142633	0.071422793	4731.142792	7942.666807	-0.747416679	0.000110888	0.01636793	8404.397935	5339.671919	0.654344334	0.008518601	0.157769921	Csrp1	13	52553775	52575051	+	1745	protein_coding	cysteine and glycine-rich protein 1 [Source:RGD Symbol;Acc:62053]	LIM
ENSRNOG00000049402	6057	4934	4225	5002	4393	5425	6298	7521	7070	6285	9330	5449	211.663184	156.7465982	154.4074755	188.8817489	161.7596493	191.559685	210.1017591	267.3169498	243.5799678	247.6927961	343.9553003	209.7182387	6765.057873	5088.190585	0.41092348	0.03490551	0.489738403	7108.643149	4805.036539	0.56503973	0.041867267	0.6583235	5083.085296	4888.450089	0.056337463	0.804956131	0.984319738	Nbl1	5	157524513	157535664	-	1795	protein_coding	neuroblastoma 1, DAN family BMP antagonist [Source:RGD Symbol;Acc:3151]	-
ENSRNOG00000013265	6763	4957	3675	3147	5820	5541	8073	7049	8470	3937	7218	7231	152.3780321	101.5343797	86.59527076	76.61931639	138.1742767	126.150142	173.6429705	161.5376055	188.1485117	100.0388592	171.5664884	179.4374039	7611.235324	4958.547962	0.618189675	0.03006481	0.450376036	6205.430342	4687.309036	0.404768374	0.280913863	0.999995905	4954.037242	4936.850516	0.005025532	0.988943932	0.998632261	Tgfbr2	8	124312754	124399494	-	2784	protein_coding	transforming growth factor, beta receptor 2 [Source:RGD Symbol;Acc:69651]	Pkinase_Tyr
ENSRNOG00000006197	6544	6132	3539	4876	8419	7771	7892	6254	6098	3502	4317	6495	120.3763348	102.5442231	68.08199066	96.92148928	163.1847524	144.4412887	138.587539	117.0088899	110.5909653	72.64978098	83.77462357	131.5856782	6523.048978	7207.088983	-0.143878033	0.594622336	0.950974522	4851.218949	6811.959537	-0.489729776	0.173052414	0.999995905	7200.473336	5167.737346	0.478545618	0.161492374	0.727858126	Calu	4	56625561	56653111	+	3410	protein_coding	calumenin [Source:RGD Symbol;Acc:620383]	-
ENSRNOG00000040122	1029	1482	13477	6763	2885	3936	1483	7349	8477	18181	5677	1077	50.42635875	66.02397475	690.6997848	358.1295678	148.9735936	194.9009449	69.37814226	366.2972338	409.5612138	1004.80166	293.4902918	58.12856214	5661.412312	4702.11345	0.267847916	0.674966528	0.963860561	8564.062661	4434.393154	0.949552769	0.264489258	0.999995905	4696.889519	5396.632472	-0.200342491	0.830977798	0.98480098	Myoz1	15	4077091	4084314	+	1280	protein_coding	myozenin 1 [Source:RGD Symbol;Acc:1561064]	-
ENSRNOG00000002093	5564	4313	4999	3722	4092	5506	9166	7835	7402	5466	7356	6274	57.73551182	40.68614898	54.24914447	41.7340781	44.74172932	57.73095296	90.79773875	82.69096438	75.72501769	63.96551028	80.52490679	71.70212981	7870.823101	4556.015953	0.78870745	0.00025404	0.026273844	6457.068559	4304.696154	0.584951495	0.014905385	0.395830721	4551.599153	4808.720174	-0.079209293	0.759824835	0.980331776	Tgfbr3	14	3506339	3682545	+	6045	protein_coding	transforming growth factor, beta receptor III [Source:RGD Symbol;Acc:61821]	Zona_pellucida
ENSRNOG00000050630	3361	4641	14091	6538	4606	5021	3186	7276	8188	8752	3495	2168	177.910822	223.3349286	780.0627264	373.9704843	256.9088289	268.5596088	160.9974162	391.7325876	427.3129863	522.4701765	195.170262	126.3935099	6074.166915	5574.200173	0.123913649	0.766385206	0.979255186	4935.143804	5260.892614	-0.092226957	0.867096747	0.999995905	5568.392601	7305.466928	-0.391699587	0.514197025	0.937495126	RGD1565368	8	45561390	45562574	+	1185	protein_coding	similar to glyceraldehyde-3-phosphate dehydrogenase [Source:RGD Symbol;Acc:1565368]	-
ENSRNOG00000004196	6088	6375	4502	6584	6122	6734	6356	5267	4877	5729	7264	5386	1252.065383	1191.910874	968.303972	1463.190065	1326.682291	1399.400734	1247.887787	1101.739297	988.8707344	1328.775248	1576.016687	1219.973386	5319.678754	6679.859123	-0.328457081	0.06225555	0.606952931	6215.697483	6307.968145	-0.021238728	0.914737061	0.999995905	6673.187316	5421.438799	0.299656034	0.114003474	0.639731982	Rps29	6	91455333	91456696	-	305	protein_coding	ribosomal protein S29 [Source:RGD Symbol;Acc:3596]	-
ENSRNOG00000014426	7211	6229	3894	3589	8904	7334	10225	4553	4113	2621	3653	8892	94.09652334	73.89373875	53.14077539	50.60694222	122.4290488	96.70203378	127.3739684	60.42809307	52.91407338	38.57140382	50.28753704	127.7936218	6038.888944	6771.851346	-0.165261954	0.724539866	0.9719492	5143.862745	6403.250655	-0.31595912	0.572365898	0.999995905	6765.912459	5535.71112	0.289514578	0.488992664	0.93188548	Lox	18	47500330	47577819	-	4807	protein_coding	lysyl oxidase [Source:RGD Symbol;Acc:3015]	-
ENSRNOG00000008289	4922	6666	8480	7475	4809	5520	5286	5898	6137	6751	4835	4201	208.749594	257.0162409	376.1263333	342.573515	214.9116949	236.5591376	214.0180831	254.4204143	256.6105793	322.9032979	216.3281916	196.2313331	5604.481198	6142.552435	-0.132246081	0.615545186	0.954131052	5370.842904	5796.571954	-0.110053681	0.73972782	0.999995905	6136.077571	6491.73719	-0.081280124	0.814724863	0.984319738	Slc25a3	7	31816602	31824071	-	1479	protein_coding	solute carrier family 25 (mitochondrial carrier, phosphate carrier), member 3 [Source:RGD Symbol;Acc:70986]	Mito_carr
ENSRNOG00000000852	6705	6598	5797	4935	6050	6263	6216	6353	5969	4786	5313	5845	63.18844573	56.52784509	57.13418663	50.25561646	60.07800568	59.64003957	55.92283473	60.89489743	55.45936255	50.8665084	52.82157153	60.66735335	5992.589272	5912.677994	0.019330543	0.90852701	0.991372479	5403.652825	5585.97889	-0.047888945	0.806938788	0.999995905	5906.996906	6132.842263	-0.054101313	0.753220599	0.97969086	Prrc2a	20	5139890	5153399	-	6656	protein_coding	proline-rich coiled-coil 2A [Source:RGD Symbol;Acc:1303025]	-
ENSRNOG00000026293	2748	3797	4184	17639	7387	6810	2657	3733	3235	7287	7386	3900	55.80216182	70.09485164	88.85458229	387.0497692	158.0606039	139.7326927	51.50686669	77.10018904	64.76538993	166.8796606	158.225403	87.22290471	3123.280238	11072.85292	-1.825897618	4.85E-05	0.008266338	6291.792987	10437.08949	-0.73016927	0.144389259	0.999995905	11060.29188	3458.014111	1.677373741	0.000438451	0.018892568	Jun	5	114011189	114014277	-	3089	protein_coding	jun proto-oncogene [Source:RGD Symbol;Acc:2943]	Jun
ENSRNOG00000023383	5493	7456	5846	7015	6663	5356	6912	4771	6167	4206	4872	5732	74.35424594	91.75152723	82.75778219	102.6082798	95.03579893	73.25771417	89.31804018	65.68538479	82.30088908	64.2075037	69.57225268	85.45431536	5742.618743	6563.549207	-0.192724132	0.419265127	0.924870335	5018.370701	6196.2977	-0.304168012	0.22402555	0.999995905	6556.954497	6009.308687	0.125783519	0.584310824	0.954757262	Ddx3x	X	10400366	10413995	-	4634	protein_coding	DEAD (Asp-Glu-Ala-Asp) box helicase 3, X-linked [Source:RGD Symbol;Acc:1564771]	DEAD
ENSRNOG00000005958	7466	5869	3381	3630	8325	7013	8027	6279	5506	3049	4641	7044	100.3250402	71.69629181	47.51386784	52.70921381	117.8763938	95.22299041	102.9707559	85.81732972	72.94440188	46.20607978	65.79085592	104.2491078	6382.52118	6480.683207	-0.022028623	0.950245313	0.994796328	4986.894075	6127.406599	-0.297139777	0.508285184	0.999995905	6474.945054	5336.039336	0.279095664	0.517811114	0.939029425	Rrbp1	3	138055240	138116664	-	4668	protein_coding	ribosome binding protein 1 [Source:RGD Symbol;Acc:1306536]	-
ENSRNOG00000020674	5114	7707	5569	7072	5070	5786	5647	5125	4982	7198	6400	4553	673.9163221	923.2978799	767.4963648	1007.038467	704.0029076	770.4426229	710.3989652	686.9138584	647.2668699	1069.738032	889.7291852	660.8068623	5085.074163	6177.185539	-0.280655979	0.198557255	0.819692503	6160.01409	5830.51596	0.07931444	0.788449399	0.999995905	6170.778412	5865.307357	0.073201487	0.776286148	0.983764406	Rpl27	10	89352835	89356547	+	476	protein_coding	ribosomal protein L27 [Source:RGD Symbol;Acc:621192]	-
ENSRNOG00000003977	2507	2482	2098	16901	11167	9026	3062	2184	1995	3961	9543	5281	81.2271443	73.10715042	71.08962002	591.7221269	381.2453974	295.5008951	94.70901472	71.97184605	63.72709989	144.7344903	326.1853009	188.4493576	2329.873088	12846.28945	-2.462993095	4.64E-13	1.61E-09	6311.518545	12118.57546	-0.941141309	0.030942674	0.570409935	12832.61983	2273.69632	2.496690425	2.71E-14	1.21E-11	Dusp1	10	16970626	16973418	+	1936	protein_coding	dual specificity phosphatase 1 [Source:RGD Symbol;Acc:620897]	DSPc
ENSRNOG00000000805	6636	10995	5270	2528	10023	6018	5784	2990	3443	2220	2602	11475	133.1161352	200.507575	110.5576493	54.79739955	211.8572328	121.9812633	110.7622803	61.00405	68.09194652	50.22242048	55.06355242	253.5179181	3915.181586	6344.575647	-0.696438356	0.169830967	0.794038693	5540.218913	6001.212478	-0.115318442	0.876772497	0.999995905	6339.324864	7235.328512	-0.190739262	0.71895639	0.974538959	Gja1	20	37876650	37889089	+	3127	protein_coding	gap junction protein, alpha 1 [Source:RGD Symbol;Acc:2690]	Connexin
ENSRNOG00000002358	6750	6034	3515	3314	7136	5273	8434	6563	5414	4028	6527	6895	210.0223188	170.6782613	114.3775695	111.4224586	233.9579244	165.7815012	250.5154724	207.6955721	166.078851	141.3420808	214.2436212	236.2803413	6574.879592	5382.740557	0.288617558	0.401254595	0.918452428	5895.873697	5088.350624	0.212507741	0.579062852	0.999995905	5377.940468	5197.563917	0.049209906	0.899990701	0.989429757	Scpep1	10	76230373	76263866	-	2016	protein_coding	serine carboxypeptidase 1 [Source:RGD Symbol;Acc:620067]	Peptidase_S10
ENSRNOG00000055579	4947	6455	6579	7227	4812	5214	5361	5723	6079	7485	5710	4226	211.5261187	250.9166986	294.1953707	333.9171321	216.8048289	225.2733086	218.8301603	248.8908858	256.2646117	360.9393546	257.5673501	199.0138153	5550.434795	5954.113784	-0.101269076	0.692357946	0.968933715	5922.14325	5618.756507	0.075870739	0.824584167	0.999995905	5947.855288	5785.401758	0.039944395	0.889689869	0.988851226	Tmbim6	7	141034982	141069989	+	1467	protein_coding	Bax inhibitor 1 [Source:UniProtKB/Swiss-Prot;Acc:P55062]	-
ENSRNOG00000009889	1723	2017	10923	9441	3041	3642	2080	7014	7234	15410	5781	1434	47.40265145	50.44689995	314.2773979	280.6686537	88.15663802	101.2450779	54.62858772	196.2665443	196.2141238	478.1237734	167.7849249	43.45083744	5334.044346	5611.059071	-0.073043829	0.905602807	0.990599268	7754.47493	5287.603502	0.552412091	0.496450833	0.999995905	5604.534579	4906.011618	0.192056643	0.815693688	0.984319738	Pgm1	5	118743632	118803055	+	2280	protein_coding	phosphoglucomutase 1 [Source:RGD Symbol;Acc:3316]	PGM_PMM_III
ENSRNOG00000049075	12013	20640	7740	1402	5195	2478	3471	1145	2955	3616	2521	6296	1042.234353	1627.926631	702.277453	131.4378593	474.9202643	217.2360159	287.4801095	101.0374904	252.7585154	353.803945	230.7381275	601.6033817	2418.441015	3108.876551	-0.362296149	0.520387036	0.941946611	4233.903214	2940.049539	0.526136048	0.35830452	0.999995905	3106.300484	12699.2522	-2.031479569	0.000263015	0.012578876	Fabp5	2	93981656	93985378	-	723	protein_coding	fatty acid binding protein 5, epidermal [Source:RGD Symbol;Acc:70997]	-
ENSRNOG00000060098	6767	5594	4388	6671	6468	6671	5347	6062	5551	5545	5109	4999	373.6543557	280.8067627	253.3928461	398.036932	376.3267814	372.2043408	281.8534388	340.4497048	302.1895931	345.2993539	297.6064824	304.0105479	5489.462249	6809.183184	-0.310839767	0.061263854	0.603211761	5312.675187	6430.143089	-0.275424331	0.095889121	0.906695244	6802.411264	5371.789582	0.340634089	0.138061959	0.686627819	Ptms	4	157435373	157439507	-	1136	protein_coding	Parathymosin [Source:UniProtKB/Swiss-Prot;Acc:P04550]	-
ENSRNOG00000024128	3634	5343	10193	7648	3953	5226	4293	5933	7168	8257	4571	2872	36.09639015	48.2475485	105.8850708	82.0890605	41.37394242	52.45234089	40.70792997	59.93994702	70.19581968	92.4956857	47.89858478	31.41918587	5639.487671	5811.815282	-0.043420652	0.904530511	0.990530904	5355.734548	5482.923932	-0.03386605	0.944800667	0.999995905	5805.526303	6266.347791	-0.110184383	0.8270238	0.98480098	Aco2	7	123102468	123145635	+	6315	protein_coding	aconitase 2, mitochondrial [Source:RGD Symbol;Acc:621360]	Aconitase
ENSRNOG00000021155	9071	6433	2273	2609	9023	7916	10542	4271	3868	2300	3792	6893	401.8316287	259.0679748	105.3033638	124.8882519	421.173609	354.3328005	445.8114759	192.4339433	168.9311817	114.9045243	177.2106795	336.3015523	5964.011163	6656.906158	-0.158567595	0.773428699	0.979685691	4395.928663	6297.232834	-0.518556532	0.36942519	0.999995905	6651.263106	5646.835154	0.236180628	0.702091629	0.972740337	Ctsk	2	196655469	196666446	+	1416	protein_coding	cathepsin K [Source:RGD Symbol;Acc:61810]	Peptidase_C1
ENSRNOG00000015396	6640	5543	4727	4109	5423	5977	7636	7092	7363	3836	4823	5813	51.81700192	39.32423736	38.5783512	34.64965384	44.59283143	47.13072045	56.88652474	56.29062703	56.64915113	33.76005483	39.70581141	49.96158042	7132.447864	5308.186275	0.426142984	0.028888149	0.442457787	4901.006595	5015.853791	-0.033428595	0.900686887	0.999995905	5303.144441	5431.481615	-0.0344708	0.888224762	0.988638069	Sptan1	3	8534440	8599260	+	8038	protein_coding	spectrin, alpha, non-erythrocytic 1 [Source:RGD Symbol;Acc:621714]	SH3_1
ENSRNOG00000021318	5179	5306	5554	6523	5730	6045	5916	7457	6950	4223	5405	4488	66.32531699	61.77487807	74.38633414	90.26915116	77.32310537	78.22513997	72.32706962	97.13164045	87.75111262	60.99227703	73.02334668	63.30207035	6585.893459	6295.06753	0.065145085	0.752664354	0.978606156	4774.9178	5943.657586	-0.315839941	0.099422891	0.918184398	6288.71766	5168.381085	0.283085483	0.122561853	0.658905893	Epas1	6	10306405	10387265	+	4898	protein_coding	endothelial PAS domain protein 1 [Source:RGD Symbol;Acc:68404]	-
ENSRNOG00000031364	5106	5851	8410	6395	4685	5198	4537	5749	7257	6575	4498	3966	78.44289885	81.71732661	135.1209462	106.1626938	75.84093203	80.69111558	66.53970705	89.83142521	109.9168695	113.9171009	72.89955657	67.10535477	5682.48247	5609.13796	0.018743871	0.947538659	0.994669259	5118.83176	5294.402506	-0.048660779	0.877949998	0.999995905	5603.332653	6285.706807	-0.165768279	0.612612814	0.958555467	Kif1c	10	57322331	57351353	+	4083	protein_coding	kinesin family member 1C [Source:RGD Symbol;Acc:70928]	Kinesin
ENSRNOG00000004540	5334	3141	4827	4353	2609	4212	7802	9981	6747	6889	6894	5148	406.5419633	217.6363999	384.7543385	358.5086121	209.5307127	324.3824516	567.67216	773.7302592	506.9877698	592.1461312	554.3145256	432.1380917	7954.480333	3841.179165	1.050212489	0.000772712	0.055364791	6417.315187	3625.910635	0.823627691	0.00722083	0.258912085	3837.151601	4326.739004	-0.173205986	0.639964774	0.962327837	LOC100912012	8	132241134	132246694	+	823	protein_coding	tetranectin-like [Source:RGD Symbol;Acc:6489383]	Lectin_C
ENSRNOG00000017817	4577	5632	6334	7608	4445	5410	5021	5764	5424	8277	6153	3292	392.7495893	439.348048	568.4165889	705.4461828	401.9090954	469.0819401	411.3053225	503.0625136	458.8692038	800.991901	556.9989206	311.1188296	5246.994624	6028.02118	-0.200183929	0.486383472	0.938672262	6024.900064	5687.760393	0.083077288	0.848515604	0.999995905	6021.5908	5336.384238	0.174284445	0.589471538	0.954757262	Cox4i1	19	54245950	54252225	+	731	protein_coding	cytochrome c oxidase subunit IV isoform 1 [Source:RGD Symbol;Acc:68374]	COX4
ENSRNOG00000033473	6649	6753	5307	5969	5589	5868	5689	5099	4502	5400	6096	4937	1311.539627	1210.969101	1094.782961	1272.287381	1161.663746	1169.585054	1071.273345	1022.994393	875.517797	1201.266003	1268.535583	1072.555697	4934.599855	5990.862971	-0.279813962	0.103344954	0.710324025	5564.794826	5657.108169	-0.023716779	0.891343618	0.999995905	5984.876863	5992.598103	-0.001892967	0.990849121	0.999009419	Rpl36	9	10441259	10441834	-	318	protein_coding	ribosomal protein L36 [Source:RGD Symbol;Acc:62085]	-
ENSRNOG00000010668	5380	5421	5002	5325	6455	5500	6305	6571	5964	5764	5019	5038	128.5597952	117.7642665	125.0030016	137.499483	162.5325635	132.8012633	143.8292674	159.7046351	140.5060209	155.334245	126.5239388	132.5905897	6091.820641	5938.446165	0.036779263	0.836669287	0.986684913	5372.752685	5609.101598	-0.062120802	0.760614952	0.999995905	5932.708357	5078.782979	0.224222297	0.196443241	0.767656292	Anxa6	10	40320581	40375605	-	2625	protein_coding	annexin A6 [Source:RGD Symbol;Acc:621172]	-
ENSRNOG00000040350	1626	3342	5825	11623	3656	7671	1744	9433	8262	8988	3855	1715	1214.209032	2268.77063	4549.0709	9378.852647	2876.738245	5788.173242	1243.250606	7164.500373	6082.645587	7569.310562	3036.895945	1410.485692	6372.374668	7932.396099	-0.315934794	0.632231201	0.958659131	4980.985143	7480.489986	-0.586709902	0.383426961	0.999995905	7923.429006	3519.804714	1.170647017	0.055676021	0.465652097	Mir675	1	215745981	215746064	-	84	miRNA	microRNA 675 [Source:RGD Symbol;Acc:2314883]	-
ENSRNOG00000019113	5792	6634	5509	5547	6230	5464	6817	5231	5536	4718	5008	5219	134.0637818	139.5949181	133.3550736	138.7393437	151.9470252	127.7939295	150.6313916	123.1489719	126.3320078	123.157593	122.2868744	133.0460094	5663.776404	5927.957414	-0.065735045	0.718544921	0.971307281	5066.430029	5598.567218	-0.144078575	0.402800213	0.999995905	5922.166813	5747.139122	0.043250307	0.782820555	0.983952749	LOC100359916	17	6665659	6676654	+	2710	protein_coding	heterogeneous nuclear ribonucleoprotein K-like [Source:RGD Symbol;Acc:2323128]	KH_1
ENSRNOG00000023226	6596	5149	4784	6361	5215	6305	5537	6667	6217	4562	5151	5092	722.0682167	512.4266426	547.6998362	752.4567362	601.5519473	697.4278623	578.64391	742.3200559	670.9850645	563.2136938	594.869556	613.9282526	5966.409516	6146.026063	-0.042808756	0.834152178	0.986576054	5015.679448	5803.076262	-0.210362284	0.258423562	0.999995905	6139.791909	5319.684348	0.206862084	0.382577208	0.897376735	S100a10	2	193892589	193901236	+	573	protein_coding	S100 calcium binding protein A10 [Source:RGD Symbol;Acc:628655]	-
ENSRNOG00000053450	5251	4164	2897	7978	6779	6833	6315	6829	6957	2825	4440	6321	115.5711307	83.31616912	66.68216583	189.7404529	157.2150869	151.9621345	132.6844352	152.8718826	150.960648	70.12068318	103.0915159	153.2232878	6501.790854	7434.824209	-0.193455721	0.30652387	0.882037648	4596.357372	7018.964887	-0.610756265	0.085959008	0.875316041	7427.275264	3941.68578	0.913996306	0.001630166	0.050225436	Myadm	1	64438472	64446818	-	2850	protein_coding	myeloid-associated differentiation marker [Source:RGD Symbol;Acc:727835]	-
ENSRNOG00000012807	6130	4355	4926	1530	4401	5385	8427	5873	6381	4995	8235	6932	366.9031125	236.9683304	308.3466162	98.95572136	277.5642522	325.6816199	481.5076556	357.5313094	376.5425591	337.1683157	519.9805946	456.9630855	6653.188394	3842.824088	0.791852672	0.079281593	0.655430112	6805.709156	3635.374509	0.904622852	0.062213684	0.783220317	3839.485438	4980.679469	-0.375393569	0.437786792	0.919326496	C1qa	5	155261250	155264143	-	1048	protein_coding	complement component 1, q subcomponent, A chain [Source:RGD Symbol;Acc:1306716]	Collagen
ENSRNOG00000002548	11341	8412	103	488	22946	10186	1907	922	967	24	1069	8858	114.0037048	76.87375697	1.082826054	5.300855836	243.0501233	103.4636765	18.30027384	9.426743554	9.583595883	0.272081616	11.33647229	98.06971948	1215.196004	11451.54465	-3.236269127	0.000508354	0.04246957	3379.770871	10842.50453	-1.681716119	0.37219475	0.999995905	11443.27927	6230.458998	0.877066485	0.603273673	0.956857728	Tnn	13	77829382	77896697	-	6240	protein_coding	tenascin N [Source:RGD Symbol;Acc:1306002]	Fibrinogen_C
ENSRNOG00000020922	1082	2703	11197	9679	1901	4298	1235	6483	8446	15211	4129	713	51.80935304	117.6625299	560.7076024	500.8064978	95.91450006	207.9524015	56.45301575	315.7330807	398.7185023	821.4081683	208.5731512	37.60123254	5283.688777	5519.964452	-0.063116649	0.933554124	0.994083057	6897.334455	5200.925409	0.407263772	0.67162825	0.999995905	5513.370226	4994.700908	0.142543824	0.874049028	0.987697667	Hspb6	1	89008117	89010256	+	1310	protein_coding	heat shock protein, alpha-crystallin-related, B6 [Source:RGD Symbol;Acc:621554]	-
ENSRNOG00000019400	4522	4936	5551	7195	5335	6028	5364	6116	7163	5777	5036	3956	54.71643193	54.29671938	70.2444953	94.07550673	68.02097882	73.70162701	61.96054962	75.26929446	85.45088523	78.83333895	64.28439249	52.71996786	6032.860733	6392.336923	-0.083497073	0.730236802	0.972882553	5013.878649	6033.935029	-0.267171217	0.323673825	0.999995905	6385.737757	4843.296876	0.398886622	0.10490675	0.61622356	Dag1	8	116980497	116993193	-	5184	protein_coding	dystroglycan 1 (dystrophin-associated glycoprotein 1) [Source:RGD Symbol;Acc:621890]	-
ENSRNOG00000030628	6551	8443	6082	5156	5900	5280	6044	4504	4498	4522	4427	5491	232.1595414	272.0113056	225.413131	197.446938	220.3191216	189.072985	204.4761571	162.3455829	157.1566608	180.7298292	165.5087928	214.3196662	4844.312341	5614.28212	-0.21277531	0.280632658	0.874247704	4900.302729	5302.613721	-0.113839097	0.578120888	0.999995905	5608.81586	6728.230507	-0.262580701	0.146093428	0.702442362	Eif4a1	10	56271257	56276764	-	1770	protein_coding	eukaryotic translation initiation factor 4A1 [Source:RGD Symbol;Acc:735141]	DEAD
ENSRNOG00000017510	6193	6330	3369	8367	7567	6610	4209	4759	4257	5878	4606	4599	176.8971957	164.3746368	100.6409522	258.2546762	227.7533871	190.782242	114.7725617	138.2606933	119.8830883	189.3519546	138.7958284	144.6821389	4280.523326	7770.921679	-0.860302333	4.63E-05	0.008050413	5127.281813	7336.028933	-0.516810798	0.037537087	0.634438365	7763.071975	5053.814838	0.61920795	0.044648664	0.417713202	Mfge8	1	140845465	140860894	-	2196	protein_coding	milk fat globule-EGF factor 8 protein [Source:RGD Symbol;Acc:3083]	F5_F8_type_C
ENSRNOG00000016299	4443	5088	4122	10224	6195	4365	5665	4139	3984	4409	6189	7886	117.7914525	122.6297363	114.2876517	292.898307	173.0613219	116.933334	143.3760657	111.6081855	104.1336755	131.825038	173.0974053	230.2639123	4438.026213	7215.666376	-0.701185596	0.0689892	0.628424852	6255.686179	6804.74849	-0.121357724	0.777246267	0.999995905	7207.846214	4372.692282	0.721020207	0.062951584	0.490818756	Klf4	5	72283313	72287669	-	2366	protein_coding	Kruppel-like factor 4 (gut) [Source:RGD Symbol;Acc:621445]	-
ENSRNOG00000027271	5830	6670	4940	5192	4986	5435	5850	4891	4753	6107	6746	5027	551.5783742	573.6879628	488.7868152	530.8012247	497.0638645	519.582894	528.3647342	470.6515526	443.3440597	651.608796	673.3139677	523.8165352	4995.948131	5363.421808	-0.102371467	0.518264681	0.941946611	6055.043602	5065.082705	0.25755946	0.19104797	0.999995905	5358.088952	5575.114349	-0.057337084	0.71394027	0.974538959	RGD1359290	10	95642640	95657977	+	663	protein_coding	Ribosomal_L22 domain containing protein RGD1359290 [Source:RGD Symbol;Acc:1359290]	-
ENSRNOG00000000490	5896	7401	4810	5806	4943	5545	5059	4800	4272	6293	6505	4951	795.3471442	907.6133669	678.5755158	846.3204586	702.604786	755.8183334	651.4831862	658.5725816	568.1524699	957.3645134	925.7189699	735.5696813	4563.879195	5603.388468	-0.296028031	0.095840804	0.691909289	6014.871511	5290.639766	0.185100286	0.389056049	0.999995905	5597.721404	5769.124532	-0.0435759	0.835362614	0.98480098	Rps10	20	7215774	7219548	-	465	protein_coding	ribosomal protein S10 [Source:RGD Symbol;Acc:621024]	-
ENSRNOG00000058249	4033	5599	10373	5710	4343	4307	3998	6446	6922	7866	3753	2556	149.42507	188.5892535	401.9328308	228.6072035	169.5533276	161.2451788	141.4090865	242.9118516	252.8490025	328.6771637	146.6919973	104.3008237	5640.316271	4952.789091	0.187531969	0.556169836	0.948487129	4843.40205	4674.628544	0.051159164	0.914799737	0.999995905	4947.670999	6534.161961	-0.401235557	0.368004498	0.891113376	Pgk1	X	77263359	77279367	+	1693	protein_coding	phosphoglycerate kinase 1 [Source:RGD Symbol;Acc:619878]	-
ENSRNOG00000011648	4461	4900	5420	6585	6115	5343	7351	5227	6752	5027	5524	3140	96.49091604	96.35217313	122.6047654	153.9106039	139.3708375	116.7766469	151.7888638	114.992592	143.9862575	122.6262462	126.0493143	74.80239392	6221.020286	6217.471162	0.000867228	0.996839457	0.999948687	4634.387389	5869.824933	-0.340923108	0.260547629	0.999995905	6211.216579	4767.802208	0.381572979	0.093287164	0.58288957	Aqp1	4	85551502	85569360	+	2900	protein_coding	aquaporin 1 [Source:RGD Symbol;Acc:2141]	-
novel.859	2697	2521	8483	12746	3284	4825	5681	8335	3474	7907	5535	188	160.2024791	136.1358037	526.9769394	818.1270589	205.547726	289.6024449	322.145713	503.566751	203.4475685	529.6882842	346.8474632	12.29922589	5685.923699	7261.781371	-0.352926152	0.541971096	0.947842336	4634.738742	6841.788996	-0.561889602	0.579039495	0.999995905	7253.178341	4536.555671	0.677031082	0.34097257	0.876748581	-	20	19484450	19485845	+	1056	-	PF00361:Proton-conducting membrane transporter	-
ENSRNOG00000011754	1408	2187	12817	7533	3252	4956	1700	7469	8257	10232	4776	1049	19.56994141	27.63419905	186.3061163	113.1392759	47.62759474	69.60409462	22.55667452	105.5874951	113.1471343	160.3864758	70.02994738	16.05809421	5698.289345	5439.99982	0.066914999	0.912086853	0.99149963	5489.422781	5131.166665	0.097361645	0.89544119	0.999995905	5434.001659	5503.230794	-0.018249514	0.982580083	0.998078015	Myom2	16	79587640	79671719	-	4513	protein_coding	myomesin 2 [Source:RGD Symbol;Acc:631437]	I-set
ENSRNOG00000010103	4857	6065	4616	6320	5086	5183	5459	5104	5319	6093	6606	4720	72.67734165	82.50361218	72.23548419	102.1895685	80.19153526	78.3661948	77.9800134	77.67920157	78.46849521	102.8211485	104.2802613	77.786561	5128.178216	5715.681113	-0.156448099	0.414356411	0.9246528	5899.547116	5395.459539	0.128877962	0.5996048	0.999995905	5709.831369	4967.163061	0.200967985	0.332609261	0.873833677	Eif4b	7	143679617	143701452	+	4192	protein_coding	eukaryotic translation initiation factor 4B [Source:RGD Symbol;Acc:1306479]	RRM_1
ENSRNOG00000017414	2191	2205	17577	545	633	13782	8233	1093	2030	4257	10627	2213	69.65743789	63.73014999	584.4181962	18.72320437	21.20557587	442.7453257	249.8748321	35.34340912	63.62906779	152.6332359	356.4252072	77.4886644	3585.924396	4972.923388	-0.471761702	0.748065335	0.977577872	5724.011593	4710.335841	0.281181976	0.799265765	0.999995905	4968.386725	7395.982173	-0.573967177	NA	1	Irf7	1	214248837	214252456	-	1973	protein_coding	interferon regulatory factor 7 [Source:RGD Symbol;Acc:1307828]	IRF
ENSRNOG00000023546	2929	4935	7190	11715	3193	4005	2299	4636	4594	10652	5458	3656	209.0175249	320.1560506	536.5943275	903.3669105	240.0952066	288.7902122	156.6179667	336.4882578	323.2129281	857.2644796	410.8936897	287.3433553	3753.03172	6592.360394	-0.812738895	0.154996198	0.777664631	6748.514318	6210.587551	0.119841563	0.850517951	0.999995905	6584.543996	4885.668419	0.430525422	0.48521054	0.93188548	Hspb1	12	23839399	23841049	-	879	protein_coding	heat shock protein B1 [Source:RGD Symbol;Acc:61306]	-
ENSRNOG00000058186	3043	3852	3958	16658	5767	2848	4128	3796	2423	5859	6574	5954	64.05276654	73.71119405	87.12957343	378.8936742	127.910776	60.57487762	82.9497172	81.26907206	50.28329839	139.0848353	145.9816443	138.0309296	3340.680262	8854.530552	-1.406263893	0.023866331	0.403037159	6228.336114	8338.528057	-0.420937691	0.501487519	0.999995905	8844.00221	3493.024845	1.340212708	0.036433387	0.375034731	Errfi1	5	167952728	167966009	+	2980	protein_coding	ERBB receptor feedback inhibitor 1 [Source:UniProtKB/Swiss-Prot;Acc:P05432]	-
ENSRNOG00000058646	4877	4334	3029	9593	6095	6877	5684	4943	5839	3525	5354	4588	112.1400108	90.59578095	72.83849594	238.353119	147.6735755	159.7803922	124.7674182	115.6010039	132.3673021	91.40865147	129.8729832	116.1884318	5311.999127	7788.089539	-0.551991135	0.035200132	0.491303375	4549.098025	7349.07838	-0.691955154	0.022475962	0.488216779	7779.858609	3915.502692	0.990516463	0.001555106	0.048596688	Zfp36l1	6	103308045	103313074	-	2728	protein_coding	Zinc finger protein 36, C3H1 type-like 1 [Source:UniProtKB/Swiss-Prot;Acc:P17431]	zf-CCCH
ENSRNOG00000033765	3972	5425	5747	8244	5371	5184	4850	5403	4944	6052	5137	4214	179.5031102	222.8813391	271.6175284	402.5865652	255.7638334	236.7251232	209.2395405	248.348112	220.2802719	308.4480293	244.9090959	209.7436937	4917.80727	6498.530357	-0.402084185	0.157116908	0.780955521	5230.806821	6131.405186	-0.229175536	0.477326117	0.999995905	6491.645269	4876.40845	0.412759997	0.206748683	0.779909018	Eif1	10	88227360	88229765	+	1388	protein_coding	eukaryotic translation initiation factor 1 [Source:RGD Symbol;Acc:1306308]	SUI1
ENSRNOG00000046276	2963	10734	2747	11415	3743	12634	1852	6582	5805	1146	1991	2897	30.79687009	101.4256381	29.85983799	128.2063105	40.99359432	132.6882367	18.37617817	69.58184895	59.48556043	13.43321265	21.83125995	33.16309596	4657.16386	9530.830052	-1.033167554	0.085089938	0.670168051	2040.346411	8995.705553	-2.140416507	9.59E-05	0.014641969	9520.464311	5095.306787	0.901829883	0.166451368	0.733986969	Myh3	10	53621375	53645194	+	6035	protein_coding	myosin, heavy chain 3, skeletal muscle, embryonic [Source:RGD Symbol;Acc:3138]	Myosin_head
ENSRNOG00000016411	6022	6281	4857	5294	4797	5561	5242	5221	4345	5780	6208	4873	695.6537421	659.6178443	586.7786936	660.8377871	583.906534	649.1153661	578.080969	613.4359514	494.8534006	753.0096736	756.5483598	619.9839241	4785.641761	5376.269649	-0.167903886	0.351290143	0.90146639	5712.107286	5077.00973	0.170047987	0.375480842	0.999995905	5370.888434	5493.734495	-0.032655301	0.846511692	0.984999197	LOC100360573	1	22758212	22760370	+	543	protein_coding	ribosomal protein S12-like [Source:RGD Symbol;Acc:2321884]	-
ENSRNOG00000003120	5633	4296	4699	4442	3781	4212	8043	6778	6000	4762	5802	5962	97.28505202	67.44998616	84.87224052	82.89788974	68.80726313	73.50406324	132.6061646	119.0614277	102.1626191	92.75046547	105.7101527	113.4044192	6714.232013	4276.698639	0.65075107	0.001000237	0.065140742	5595.604867	4037.963549	0.470689143	0.016865938	0.423434333	4272.372168	4723.300032	-0.144724281	0.532164033	0.941576569	Prelp	13	50749514	50761355	-	3632	protein_coding	proline/arginine-rich end leucine-rich repeat protein [Source:RGD Symbol;Acc:620226]	-
ENSRNOG00000033790	5180	5689	4997	5786	5707	4970	6560	5261	5284	4346	5173	5358	87.58062784	87.44308199	88.35710987	105.7098072	101.6734146	84.90852639	105.8818242	90.47107556	88.07963519	82.86828652	92.26848382	99.77291167	5512.497735	5669.257343	-0.040409959	0.832905206	0.986576054	5038.350117	5352.878	-0.087334603	0.665339557	0.999995905	5663.606947	5091.449926	0.153616417	0.378428184	0.896310769	Hnrnpu	13	96225912	96238572	-	3710	protein_coding	heterogeneous nuclear ribonucleoprotein U [Source:RGD Symbol;Acc:620372]	SPRY
ENSRNOG00000017952	5732	5410	3758	4319	6435	5873	7178	5894	5819	3617	4458	5729	112.6760416	96.67938809	77.25667868	91.74177969	133.2892712	116.6546409	134.7001673	117.8416158	112.7737861	80.18520635	92.44811819	124.0326049	6089.896461	5697.189364	0.096159443	0.665841234	0.962444828	4676.32199	5383.516374	-0.203180162	0.48291177	0.999995905	5691.853192	4763.717723	0.256800995	0.333517812	0.873833677	Sept2	9	100624876	100658050	+	3191	protein_coding	septin 2 [Source:RGD Symbol;Acc:620056]	GTP_CDC
ENSRNOG00000011912	1047	2669	10341	9933	2795	4107	1545	6814	7540	11447	4654	1166	30.37688214	70.39735083	313.7710785	311.4121169	85.44754093	120.4031468	42.79216696	201.076724	215.6762204	374.548912	142.4477208	37.25861505	5199.021801	5855.163455	-0.171472364	0.79966219	0.982188662	5912.619707	5517.509847	0.099776238	0.901118046	0.999995905	5848.304225	4679.682698	0.321617727	0.706877146	0.973518213	Tmem38a	16	18959315	18974770	-	2162	protein_coding	transmembrane protein 38a [Source:RGD Symbol;Acc:1307901]	-
ENSRNOG00000005387	7221	8147	5719	3262	5000	6776	5176	5250	4289	4059	4278	4788	248.3274421	254.704322	205.684386	121.218773	181.1834882	235.4601345	169.9264243	183.63262	145.4178838	157.4224851	155.2032323	181.3481604	4756.746565	5125.587948	-0.107781172	0.724342131	0.9719492	4450.37451	4845.499593	-0.122747477	0.699736725	0.999995905	5120.827149	6734.288227	-0.395131993	0.21234535	0.785725976	Rbm3	X	15098904	15102340	+	1824	protein_coding	RNA binding motif (RNP1, RRM) protein 3 [Source:RGD Symbol;Acc:620145]	RRM_1
ENSRNOG00000014610	5810	5620	2682	1789	4637	5262	9204	6607	6327	3373	6567	6075	94.63566055	83.21971593	45.68686067	31.4881817	79.58606339	86.60563486	143.1181048	109.4576575	101.6040276	61.96056498	112.8439586	108.9824609	7123.994765	3975.561826	0.841502463	0.043583021	0.53560265	5401.152418	3760.302737	0.522406227	0.27029235	0.999995905	3972.077835	4482.558103	-0.174427298	0.720124907	0.975221515	Anpep	1	141561334	141604273	-	3851	protein_coding	alanyl (membrane) aminopeptidase [Source:RGD Symbol;Acc:2991]	-
ENSRNOG00000000557	5496	5399	4518	5414	5801	5803	6246	5734	5264	4664	4623	4952	83.15141237	74.25872047	71.48632822	88.51150281	92.47982812	88.7139869	90.2119701	88.23558149	78.5187163	79.5796071	73.78692486	82.51543339	5566.893103	5845.009423	-0.070330973	0.637906461	0.959586914	4830.266269	5520.500163	-0.19271091	0.206936408	0.999995905	5839.277601	4944.108957	0.240074326	0.112763904	0.636908853	Sar1a	20	31265483	31310674	+	4146	protein_coding	secretion associated, Ras related GTPase 1A [Source:RGD Symbol;Acc:1359540]	Pyrophosphatase
ENSRNOG00000057626	4904	5510	7380	4926	3956	4466	4630	5572	7448	6139	5453	3333	19.78336674	20.20749906	31.13579508	21.47349349	16.81617683	18.20476511	17.83076649	22.86251511	29.62264352	27.92979297	23.2069384	14.80869188	5713.693118	4593.204566	0.314922631	0.242670436	0.850790187	5064.345625	4336.368558	0.223889878	0.481034152	0.999995905	4588.519339	5765.420308	-0.329367198	0.248517338	0.817479307	Kif1b	5	165938576	166133491	-	15549	protein_coding	Kinesin-like protein KIF1B [Source:UniProtKB/Swiss-Prot;Acc:O88658]	Kinesin
ENSRNOG00000060614	6945	5515	2396	2338	8366	6237	7244	5556	6379	1972	3640	7031	95.49248018	68.93720445	34.453837	34.73761414	121.209323	86.65413425	95.08557692	77.70023233	86.47367756	30.57906318	52.79963474	106.4745133	6177.724207	5778.480045	0.096375298	0.830121739	0.986299252	4278.846955	5465.88323	-0.35323783	0.559977127	0.999995905	5773.618797	4723.327179	0.289665755	0.607841989	0.957113357	Pxdn	6	48866601	48980340	+	4562	protein_coding	peroxidasin homolog (Drosophila) [Source:MGI Symbol;Acc:MGI:1916925]	-
ENSRNOG00000061379	5782	2093	5653	2033	2948	2629	11036	7770	7288	4439	8321	3580	142.9021206	47.02632518	146.1145382	54.29458547	76.77314073	65.65499807	260.3823602	195.3191215	177.5838037	123.7274533	216.9545285	97.4485218	8394.730181	2608.971493	1.685992839	4.38E-11	8.45E-08	5497.116206	2465.162391	1.157002108	0.002550926	0.137339055	2606.517791	4444.812015	-0.769949935	0.106516448	0.619747851	C7	2	54709138	54777729	-	2538	protein_coding	complement component 7 [Source:MGI Symbol;Acc:MGI:88235]	Sushi
ENSRNOG00000010977	4728	2781	4671	5425	2676	4605	5583	7253	6768	6598	7467	4943	277.4290704	148.3497148	286.6409431	343.979688	165.4557445	273.0365287	312.7385425	432.8678525	391.5337939	436.6235462	462.2248195	319.4454834	6355.033387	4375.60282	0.538418271	0.109794756	0.724537986	6433.989953	4129.077981	0.639903232	0.0748633	0.835046368	4370.900849	3968.788673	0.139265536	0.737536334	0.977918141	Igfbp6	7	143749221	143754054	+	1069	protein_coding	insulin-like growth factor binding protein 6 [Source:RGD Symbol;Acc:2877]	-
ENSRNOG00000009683	6028	5900	3637	4267	5611	5846	6698	5789	5872	3210	5290	5277	184.8979667	164.5212996	116.6691545	141.4295278	181.351187	181.190041	196.1296783	180.6032655	177.5739856	111.0412307	171.1776954	178.269739	5922.259365	5385.81333	0.136962202	0.467130021	0.935300584	4653.314051	5088.87866	-0.129081919	0.656354977	0.999995905	5380.69004	4964.230237	0.116202343	0.66775445	0.965076306	Sdcbp	5	19471664	19498485	+	2045	protein_coding	syndecan binding protein [Source:RGD Symbol;Acc:621497]	-
ENSRNOG00000029911	2750	3711	5005	14980	3788	5255	3842	4912	6658	6723	4334	1436	41.78738643	51.2642606	79.53722876	245.9704217	60.65180471	80.68668191	55.73258115	75.91612475	99.74490249	115.2115367	69.47587639	24.03248047	4992.028473	8372.325881	-0.745996041	0.17813908	0.802238925	4253.82442	7887.25011	-0.890762967	0.205197877	0.999995905	8362.354879	3714.639308	1.170689189	0.047795724	0.432586467	Cilp	8	70760922	70775891	+	4128	protein_coding	cartilage intermediate layer protein, nucleotide pyrophosphohydrolase [Source:RGD Symbol;Acc:1305124]	TSP_1
ENSRNOG00000001053	5417	5901	4470	4939	5677	5698	5975	5433	5442	4575	4712	4903	173.5395041	171.8606141	149.761747	170.9767665	191.6371277	184.449967	182.7328835	177.0281696	171.8828151	165.2916662	159.2492552	172.9948014	5438.936356	5598.588259	-0.041748624	0.767818012	0.979255186	4811.744019	5288.462208	-0.136305746	0.389122261	0.999995905	5593.155007	5050.964154	0.147072998	0.361733427	0.888256767	Tmed2	12	37471260	37480297	-	1958	protein_coding	transmembrane emp24 domain trafficking protein 2 [Source:RGD Symbol;Acc:69243]	-
ENSRNOG00000005678	5880	5290	3181	2401	6502	6622	6596	7475	6986	2355	4272	5355	65.33796198	53.43861058	36.96628307	28.82962376	76.13011137	74.3522396	69.96940582	84.48169369	76.53344152	29.51205909	50.07859239	65.53591626	6815.355716	5285.97316	0.366593286	0.362152028	0.904484987	4048.069963	4999.589935	-0.304581823	0.535890463	0.999995905	5281.36863	4578.486329	0.206044102	0.652041198	0.963691373	Lamb1	6	50528823	50596079	+	5645	protein_coding	laminin, beta 1 [Source:RGD Symbol;Acc:1306311]	Laminin_EGF
ENSRNOG00000011647	6698	5407	4950	5308	5959	6004	4916	5125	4729	4096	5021	4600	890.1339154	653.2475702	687.9696226	762.2539375	834.4586732	806.245882	623.6793441	692.7351623	619.6035869	613.8899109	703.9357765	673.2861485	4775.764872	5928.272423	-0.311915233	0.038485822	0.506258994	4642.893432	5599.665945	-0.270301269	0.103885251	0.929698408	5922.499854	5486.468803	0.110352022	0.596751371	0.955935705	S100a6	2	190007216	190008511	+	472	protein_coding	S100 calcium binding protein A6 [Source:RGD Symbol;Acc:620264]	-
ENSRNOG00000000527	5844	5968	4019	4832	4996	5965	5329	5669	5149	4606	5205	4994	205.709672	190.9785303	147.9504766	183.7934317	185.3054431	212.1639405	179.0727511	202.9617125	178.6906382	182.8473963	193.2848656	193.6086181	5222.359946	5414.222483	-0.052099016	0.75709412	0.978920185	5015.304431	5114.295425	-0.028213035	0.866926536	0.999995905	5408.910991	5055.421077	0.097482511	0.654452315	0.963818265	Mtch1	20	6937348	6961143	-	1782	protein_coding	mitochondrial carrier 1 [Source:RGD Symbol;Acc:1309262]	Mito_carr
ENSRNOG00000020716	4921	3793	4801	2592	3658	6063	7256	7056	7435	3829	5451	5667	71.20597989	49.89501677	72.65218266	40.52813847	55.77351882	88.64766302	100.2304447	103.8448185	106.0665588	62.48399819	83.2093052	90.31251937	7025.232563	4188.886086	0.745934814	0.024292553	0.406353239	5054.792731	3960.33798	0.352004451	0.348451757	0.999995905	4184.968276	4376.794663	-0.064597626	0.863531458	0.98671902	Axl	1	82549420	82580761	-	4335	protein_coding	Axl receptor tyrosine kinase [Source:RGD Symbol;Acc:620028]	Pkinase_Tyr
ENSRNOG00000003336	1176	3427	2928	18296	2135	3902	887	3828	5094	12556	6914	1125	39.72351054	105.2363151	103.434455	667.8132149	75.99052096	133.1815871	28.60244777	131.5150295	169.6421019	478.3127414	246.378205	41.85279493	3203.477497	8534.356443	-1.413648991	0.094414893	0.690491919	7026.412157	8031.358735	-0.192858958	0.839072117	0.999995905	8523.470878	2404.998033	1.825387611	0.023710094	0.295903785	Mybph	13	51034256	51041902	+	1857	protein_coding	myosin binding protein H [Source:RGD Symbol;Acc:620287]	I-set
ENSRNOG00000017369	868	2590	3971	13607	1604	4119	1001	4388	5855	16821	6417	889	49.7230557	134.880472	237.8985691	842.2849223	96.81969072	238.4220936	54.74083824	255.6629884	330.6734969	1086.701429	387.7954735	56.08819817	3672.30231	6755.453676	-0.879372037	0.283151715	0.875772085	8268.866908	6359.951013	0.378668809	0.703772453	0.999995905	6746.990264	2413.674768	1.483015355	0.073628943	0.528132974	Mustn1	16	6962722	6964989	+	1095	protein_coding	musculoskeletal, embryonic nuclear protein 1 [Source:RGD Symbol;Acc:727804]	-
ENSRNOG00000003217	4925	4919	5621	1314	4213	11499	7709	2551	3827	2736	7076	5700	140.5499679	127.6181858	167.7613681	40.52083984	126.6885068	331.5898364	210.0205748	74.04540822	107.6756202	88.05640513	213.0320524	179.1558585	4491.41525	5724.556087	-0.35000106	0.618919356	0.955013921	5218.309026	5419.142405	-0.05449288	0.939433076	0.999995905	5719.538007	4993.630496	0.195828522	0.773142522	0.98299348	Lgals3bp	10	107415326	107424710	-	2198	protein_coding	lectin, galactoside-binding, soluble, 3 binding protein [Source:RGD Symbol;Acc:620837]	SRCR
ENSRNOG00000001436	4331	4742	6008	6376	4158	4700	5033	6066	5718	7075	4778	3052	78.40380662	78.04080539	113.7451131	124.7256656	79.31488379	85.97326961	86.97915348	111.690061	102.0534098	144.4427512	91.24891767	60.85063815	5446.866611	5255.972939	0.051478024	0.847299852	0.987239937	5073.201172	4959.976117	0.032560669	0.935868189	0.999995905	5250.440416	4880.121769	0.105537879	0.73345106	0.977700292	Ywhag	12	23789638	23817883	+	3465	protein_coding	tyrosine 3-monooxygenase/tryptophan 5-monooxygenase activation protein, gamma [Source:RGD Symbol;Acc:62002]	-
ENSRNOG00000000521	1166	2796	2439	23621	1782	2080	1000	2760	2658	13547	6297	1187	37.50732945	81.76472638	82.05088146	821.0591194	60.40133458	67.60791585	30.70837771	90.30043283	84.29600118	491.4519539	213.6898515	42.0532877	2094.653955	9703.691945	-2.211829337	NA	1	7190.425809	9123.530024	-0.343519853	0.749480301	0.999995905	9690.734232	2046.691467	2.243295225	NA	1	Cdkn1a	20	6351458	6358864	+	1950	protein_coding	cyclin-dependent kinase inhibitor 1A [Source:RGD Symbol;Acc:69328]	-
ENSRNOG00000006787	6266	13220	6873	2477	1701	5724	1874	1607	5281	8182	4559	3509	101.693477	195.0497459	116.654879	43.4397452	29.0889645	93.86829972	29.03431428	26.52660923	84.49933228	149.755411	78.0557515	62.72168496	2826.267659	3361.425265	-0.250194226	0.67391385	0.963264393	5542.894843	3177.216523	0.802844348	0.143091512	0.999995905	3358.091001	8325.066218	-1.309808481	0.011337358	0.188487533	Dhcr24	5	126164674	126191206	+	3865	protein_coding	24-dehydrocholesterol reductase [Source:RGD Symbol;Acc:1306529]	FAD_binding_4
ENSRNOG00000016714	1040	2634	12159	9047	1704	2962	922	5096	7697	10548	6759	541	11.73937961	27.02954941	143.5368872	110.3506649	20.26761472	33.78418775	9.935323428	58.50653576	85.65795418	134.2771983	80.48720847	6.725749919	4479.355486	4785.165945	-0.095278397	0.905461162	0.990599268	6076.801254	4506.611596	0.431267576	0.648075759	0.999995905	4779.333864	5290.377211	-0.146557335	0.876510423	0.987697667	Nrap	1	277104514	277181414	-	5557	protein_coding	nebulin-related anchoring protein [Source:RGD Symbol;Acc:1306731]	LIM
ENSRNOG00000004346	5133	5679	3721	5734	6462	5330	4875	5613	5256	3584	4626	4812	44.02789224	44.28327453	33.3787569	53.14628059	58.40430045	46.19558382	39.91816158	48.96827778	44.44740302	34.66929211	41.85958038	45.45837344	5096.676211	6030.06825	-0.242628285	0.214586052	0.82933497	4407.223893	5694.691503	-0.369722407	0.096212511	0.906695244	6024.17289	4635.633621	0.377935919	0.091356915	0.580796869	Notch3	7	14138495	14189688	-	7313	protein_coding	notch 3 [Source:RGD Symbol;Acc:620761]	-
ENSRNOG00000002671	6092	5803	4509	5331	4924	5564	4682	5050	4119	5416	4688	4570	512.2397434	443.5853302	396.5039059	484.3737688	436.2673009	472.7343043	375.8236162	431.8847925	341.4597927	513.5850518	415.8470174	423.2151631	4480.949471	5434.185754	-0.278283098	0.126295541	0.744531918	4983.32617	5131.738735	-0.042360104	0.823560083	0.999995905	5428.757413	5255.288518	0.046832653	0.802754882	0.984319738	Nme2	10	81648216	81653717	-	746	protein_coding	NME/NM23 nucleoside diphosphate kinase 2 [Source:RGD Symbol;Acc:619877]	NDK
ENSRNOG00000020380	9916	14958	5048	1858	6589	3292	1573	828	1961	6123	3053	5467	949.6146853	1302.253883	505.5732744	192.2716134	664.8928363	318.5571455	143.8066296	80.65000489	185.1496526	661.2954066	308.4397339	576.6225478	1400.26863	4020.808477	-1.521758012	0.00328152	0.141496193	4999.188285	3802.36528	0.394781718	0.460898353	0.999995905	4017.456191	9405.30723	-1.227203029	0.02836968	0.323685813	Lgals7	1	87045335	87047223	+	655	protein_coding	lectin, galactoside-binding, soluble, 7 [Source:RGD Symbol;Acc:61951]	-
ENSRNOG00000021259	4727	5595	4670	5960	4435	5229	3850	5371	5191	5336	6262	3865	138.4262136	148.9512172	143.0222072	188.5982046	136.850883	154.7276751	107.6298533	159.9746052	149.871195	176.2255607	193.454311	124.6561985	4675.261534	5378.53192	-0.202180827	0.4378505	0.928322857	5231.382282	5077.26956	0.043156465	0.878080938	0.999995905	5372.991549	4803.732706	0.161537828	0.436843889	0.918356032	Prnp	3	124515978	124531316	+	2142	protein_coding	prion protein [Source:RGD Symbol;Acc:3410]	-
ENSRNOG00000029941	4246	4471	4517	7193	4458	5251	4914	5099	5223	6097	5431	3569	150.2185129	143.800159	167.1273077	274.9869509	166.1899567	187.7163526	165.9655317	183.4812278	182.1788256	243.2652113	202.700996	139.0662229	4925.772859	5832.279143	-0.243693303	0.357371565	0.903173687	5122.975285	5503.521911	-0.103366589	0.763295394	0.999995905	5826.103461	4260.692925	0.451441911	0.10439368	0.615425925	Grina	7	117304742	117307916	+	1773	protein_coding	glutamate receptor, ionotropic, N-methyl D-aspartate-associated protein 1 (glutamate binding) [Source:RGD Symbol;Acc:628873]	-
ENSRNOG00000020583	5287	4114	3896	2945	4350	5194	5854	6645	6083	4456	6425	5153	213.9586339	151.3547382	164.8896181	128.784727	185.4944863	212.3924485	226.1582865	273.5134253	242.7016485	203.3695982	274.3002789	229.6742416	6014.547005	4265.31394	0.495752068	0.05756407	0.587032199	5417.48166	4031.485968	0.426296276	0.145073469	0.999995905	4261.327673	4281.119257	-0.006638014	0.982045986	0.997763035	Fcgrt	1	101086877	101095594	-	1550	protein_coding	Fc fragment of IgG, receptor, transporter, alpha [Source:RGD Symbol;Acc:61811]	MHC_I
ENSRNOG00000007290	1664	2586	10536	8667	2461	3803	2278	5957	7273	9056	5237	770	20.35436272	28.75702375	134.7825931	114.5596138	31.72028228	47.00533297	26.60095254	74.11309412	87.7106196	124.9283327	67.58018445	10.37352972	5053.759363	5189.18636	-0.038149926	0.948961812	0.994669259	5135.777079	4890.351275	0.070642475	0.931256765	0.999995905	5183.130885	4923.04353	0.07428492	0.925596357	0.990220101	Atp1a2	13	90651686	90676629	-	5128	protein_coding	ATPase, Na+/K+ transporting, alpha 2 polypeptide [Source:RGD Symbol;Acc:2168]	E1-E2_ATPase
ENSRNOG00000015642	2862	4170	5707	8460	3525	3968	2942	4835	5474	10168	5472	2612	68.75669006	91.07362334	143.3861034	219.6211959	89.23304142	96.32380197	67.47257453	118.1421766	129.6535848	275.4870651	138.6832569	69.11147271	4303.933188	5536.815714	-0.363395653	0.423628295	0.924870335	6228.454382	5220.043198	0.254812984	0.668133423	0.999995905	5530.585095	4128.158216	0.421936377	0.386152468	0.89964397	Pabpc4	5	140979435	140994732	+	2611	protein_coding	poly(A) binding protein, cytoplasmic 4 [Source:RGD Symbol;Acc:1305015]	RRM_1
ENSRNOG00000030963	2874	3868	12399	5549	3451	3805	2604	5866	6859	7798	3075	1959	139.2096044	170.325679	628.0915542	290.4395246	176.1362059	186.231747	120.4100389	288.9932183	327.5500291	425.9768611	157.1303823	104.507754	4991.235272	4422.018181	0.174687491	0.68871071	0.967949369	4393.707239	4172.447787	0.074534549	0.894418537	0.999995905	4417.324972	6336.995944	-0.520610164	0.403434252	0.906347054	LOC685186	5	115649046	115650340	+	1295	protein_coding	similar to glyceraldehyde-3-phosphate dehydrogenase [Source:RGD Symbol;Acc:1597697]	-
ENSRNOG00000015380	7485	12528	7450	3537	4567	2644	2864	2296	3143	4624	3490	5361	105.7452915	160.9022832	110.0726354	53.99615689	67.98631274	37.74394626	38.62615943	32.99166812	43.77720386	73.67283834	52.01484064	83.41548589	2676.081358	3706.761664	-0.469995759	0.106970603	0.715208994	4584.128526	3500.380268	0.389139912	0.249566001	0.999995905	3703.191919	8714.822928	-1.234743784	0.000222775	0.011100806	Jup	10	88279632	88307412	-	4440	protein_coding	junction plakoglobin [Source:RGD Symbol;Acc:620412]	Arm
ENSRNOG00000033280	4985	4721	4653	4875	4588	5696	4864	6250	6075	4420	4925	3928	62.06677837	53.43665558	60.58720963	65.58842736	60.19198869	71.66063331	57.81318399	79.14750254	74.57181732	62.06355564	64.68936485	53.86382156	5571.101752	5199.900011	0.099439505	0.642365945	0.960115483	4495.122886	4911.208615	-0.127721178	0.50603277	0.999995905	5194.735639	4622.479704	0.168443598	0.336759634	0.874702259	Pam	9	111028575	111177602	+	5038	protein_coding	peptidylglycine alpha-amidating monooxygenase [Source:RGD Symbol;Acc:3252]	Cu2_monoox_C
ENSRNOG00000001172	4055	4960	5598	7217	4242	4787	4137	4688	5301	6433	4844	3608	62.03820248	68.98604571	89.56845839	119.3118582	68.3849059	74.00284142	60.42172909	72.94896047	79.9577483	110.9946999	78.18169704	60.79481188	4571.049285	5612.828655	-0.296189107	0.327553989	0.892682554	5060.777581	5295.573431	-0.065424743	0.859249997	0.999995905	5606.826461	4714.295495	0.250143176	0.447547581	0.922853212	Rnf10	12	47103314	47138128	+	4100	protein_coding	ring finger protein 10 [Source:RGD Symbol;Acc:1309282]	-
ENSRNOG00000018414	6330	4490	5110	1447	3886	2938	8898	5148	6024	4192	6257	5128	99.71366023	64.29963644	84.18325353	24.63077269	64.50226821	46.76483004	133.8081699	82.48075807	93.55571353	74.47192242	103.9799764	88.96734033	6441.5599	2826.037776	1.188615508	0.003449696	0.146493463	5261.863784	2672.312278	0.977474073	0.017169413	0.426379542	2823.584864	5149.059633	-0.866745008	0.038215235	0.384726964	Csf1r	18	56414488	56458300	+	3982	protein_coding	colony stimulating factor 1 receptor [Source:RGD Symbol;Acc:2425]	ig
ENSRNOG00000016220	5305	6712	4243	5210	4509	4723	4805	4408	4034	5700	5593	4573	567.8582978	653.157268	474.9867312	602.630167	508.5762387	510.8450083	491.0065223	479.9094824	425.7208158	688.0971931	631.5853078	539.1224688	4276.503348	4969.826076	-0.216735946	0.220955951	0.835004138	5380.180486	4692.219233	0.197395051	0.33938939	0.999995905	4964.800488	5177.441401	-0.06057918	0.781467137	0.983952749	Rpl12	3	12009578	12011666	+	586	protein_coding	ribosomal protein L12 [Source:RGD Symbol;Acc:1565106]	-
ENSRNOG00000014453	5544	4322	3012	4591	5228	5661	6019	6389	6216	3031	4658	5061	225.3769512	159.7284468	128.0545763	201.6750288	223.9458914	232.5391354	233.5876634	264.1692866	249.1332466	138.9608804	199.764528	226.5970533	6022.977207	5307.847553	0.182304336	0.253600879	0.857191688	4309.96315	5014.148712	-0.218319816	0.419726151	0.999995905	5302.698682	4123.554882	0.362831709	0.202524557	0.775453009	Anxa5	2	123162461	123193130	-	1543	protein_coding	annexin A5 [Source:RGD Symbol;Acc:2120]	-
ENSRNOG00000007133	5307	5799	4172	3955	5032	4978	6111	4709	5736	3991	4714	5142	50.89289342	50.5559635	41.8414005	40.98388267	50.847538	48.23691978	55.94478636	45.93036562	54.23149807	43.16285122	47.69032087	54.30899547	5333.290871	4788.07193	0.155583772	0.409478962	0.921586154	4690.430951	4523.594613	0.052242975	0.804051488	0.999995905	4783.491622	4882.634456	-0.029616777	0.880378435	0.987916568	Plxnb2	7	130135464	130151880	-	6541	protein_coding	plexin B2 [Source:RGD Symbol;Acc:1305495]	Sema
ENSRNOG00000026963	5236	5058	3958	4756	5941	4820	6950	5418	5517	2684	4882	4367	102.7971276	90.27581015	81.26639399	100.897811	122.9029016	95.61917676	130.2583064	108.1890979	106.7870844	59.42705321	101.1141017	94.42699654	5761.799156	5333.912153	0.111350794	0.582343428	0.950974522	4025.881291	5038.131195	-0.323554843	0.282574039	0.999995905	5328.777003	4566.07142	0.222829088	0.291211015	0.848794272	Hsp90b1	7	27226569	27240533	-	3195	protein_coding	heat shock protein 90, beta, member 1 [Source:RGD Symbol;Acc:1310482]	HATPase_c
ENSRNOG00000030625	4725	2630	5230	2286	2858	3684	7565	6724	6833	5356	7619	4077	90.60944552	45.84992572	104.8883387	47.37033356	57.75041727	71.38515419	138.490465	131.1482567	129.1866048	115.833071	154.1353471	86.10810151	6815.932649	3017.079556	1.175694129	1.34E-07	6.64E-05	5755.805745	2851.140728	1.013463458	0.001988203	0.113122466	3014.201687	4114.645639	-0.448914661	0.249835146	0.81881484	Tf	8	111673547	111721333	-	3271	protein_coding	transferrin [Source:RGD Symbol;Acc:3845]	-
ENSRNOG00000001709	5760	5976	4280	4046	5130	5438	5647	4892	5220	3962	4470	4757	200.0584693	188.693211	155.4648045	151.8514325	187.7470256	190.8491727	187.2369366	172.8160457	178.7472483	155.1919792	163.7851763	181.9697725	5083.693838	5006.438551	0.022069659	0.900936284	0.990126934	4468.992106	4730.207969	-0.081972482	0.688276299	0.999995905	5001.653338	5119.906004	-0.033720275	0.873945503	0.987697667	Ap2m1	11	84041184	84047546	-	1806	protein_coding	adaptor-related protein complex 2, mu 1 subunit [Source:RGD Symbol;Acc:620135]	Adap_comp_sub
ENSRNOG00000006542	6524	6592	4039	4648	5329	5024	6385	4151	4341	3893	4336	4284	355.5419359	326.5918231	230.1996143	273.7168646	306.0157948	276.6579354	332.1827401	230.0873653	233.2389459	239.2663512	249.286503	257.1330998	4781.481957	5152.118789	-0.107673407	0.638848017	0.959970249	4239.692493	4866.383556	-0.198882981	0.211600345	0.999995905	5147.109807	5469.257373	-0.08762038	0.721962237	0.975365824	Atp6v0c	10	13537033	13542077	-	1151	protein_coding	ATPase, H+ transporting, lysosomal V0 subunit C [Source:RGD Symbol;Acc:621394]	-
ENSRNOG00000058388	1709	2407	2217	24278	8251	4650	3157	1577	1452	2827	4104	2790	58.16596419	74.47563025	78.91261221	892.8907682	295.9066315	159.9176658	102.5748125	54.59108417	48.72231206	108.5108136	147.3556635	104.5833899	1980.705811	13017.05401	-2.716289374	1.51E-05	0.00324149	3282.700097	12259.18078	-1.900896479	0.002074441	0.115913454	13001.59361	2032.077632	2.677650746	1.64E-05	0.001330904	Zfp36	1	85380095	85382607	+	1843	protein_coding	Tristetraprolin; Zinc finger protein 36 [Source:UniProtKB/TrEMBL;Acc:G3V8K6]	zf-CCCH
ENSRNOG00000003220	4963	6624	5109	5117	4729	4487	5724	4199	4356	4997	4545	4490	757.451199	919.0559138	815.4552682	843.8871152	760.5030119	691.9633175	833.9678111	651.8075911	655.4395702	860.0824266	731.773842	754.7243567	4596.527077	4934.458776	-0.102293292	0.61515214	0.954131052	4763.149797	4658.916993	0.031927017	0.866828073	0.999995905	4929.503193	5336.757273	-0.114584006	0.545936007	0.94483279	H3f3b	13	99091763	99101208	-	411	protein_coding	H3 histone, family 3B [Source:RGD Symbol;Acc:621095]	Histone
ENSRNOG00000029028	4525	5254	5491	7392	3354	4221	4542	5111	4930	5863	4895	3463	83.01788918	87.63032042	105.3557893	146.5458817	64.83916356	78.25013147	79.54987732	95.37227479	89.17321534	121.3090886	94.74109737	69.9740865	4719.409902	5181.761322	-0.1348195	0.709886815	0.969940493	4829.466117	4886.86002	-0.017034814	0.967318175	0.999995905	5176.03232	4918.131235	0.073724602	0.847591017	0.984999197	Mknk2	7	11908107	11919156	+	3419	protein_coding	MAP kinase-interacting serine/threonine kinase 2 [Source:RGD Symbol;Acc:1305728]	Pkinase
ENSRNOG00000000525	4631	2301	3899	2076	1442	3713	5094	10722	8093	6807	6756	3231	154.5144626	69.79466088	136.050909	74.84801045	50.69683618	125.1802817	162.2529406	363.8591619	266.218541	256.1358968	237.8026046	118.7306801	7793.702819	2464.040081	1.661237448	0.000196721	0.021365076	5689.745777	2328.168272	1.289139723	0.005905847	0.229175121	2461.566509	3529.921772	-0.519994348	0.268722737	0.833984848	Pi16	20	6923498	6932785	+	1880	protein_coding	peptidase inhibitor 16 [Source:RGD Symbol;Acc:1304760]	SCP
ENSRNOG00000000304	4340	5030	5145	4871	4307	4648	7034	4695	5281	4265	4903	4188	94.72294013	99.80324297	117.4369267	114.8793915	99.05161346	102.5057388	146.5571751	104.2231498	113.6360192	104.979577	112.8911624	100.6708547	5469.327104	4754.825707	0.202015	0.348659599	0.899309644	4522.566476	4489.571086	0.010593391	0.951142358	0.999995905	4750.037811	4672.664921	0.023717604	0.900535007	0.989429757	Cd164	20	46250363	46261994	+	2874	protein_coding	CD164 molecule, sialomucin [Source:RGD Symbol;Acc:70942]	-
ENSRNOG00000059604	4589	9773	2159	448	4698	517	694	1196	3251	17816	7902	5564	213.2241998	412.8169894	104.9119443	22.49339482	230.013163	24.27311979	30.78344264	56.52138203	148.9257544	933.574503	387.3361864	284.7326038	1666.026826	1949.339194	-0.226580358	0.803124647	0.982256263	10696.93935	1844.32627	2.536027053	0.005123044	0.211033682	1947.940163	5138.403885	-1.399390246	0.130857537	0.673647538	AABR07012274.1	2	191984773	191986170	-	1350	protein_coding	-	-
ENSRNOG00000049829	25241	2387	289	5874	9841	1317	2982	1251	2309	903	1109	4821	1404.865815	120.7791406	16.82209142	353.2814116	577.1500824	74.06801118	158.4437849	70.81883121	126.7029203	56.68085345	65.11670935	295.52693	2093.294641	5916.202433	-1.498869644	0.0230137	0.396341992	2322.461416	5585.329823	-1.265988704	0.130881647	0.999995905	5910.705041	9036.577181	-0.612456446	0.61913422	0.958963829	Igkc	4	98337367	98523473	+	1127	protein_coding	immunoglobulin kappa constant [Source:MGI Symbol;Acc:MGI:96495]	C1-set
ENSRNOG00000020525	7681	4687	1127	4135	12715	6547	6444	3232	3520	758	2011	5084	79.610628	44.1630914	12.21605723	46.31134086	138.8643902	68.5665418	63.75996905	34.07122857	35.96916466	8.860185875	21.98861963	58.03506421	4226.773961	8018.850722	-0.923826162	0.051278592	0.560599937	2657.527527	7582.045813	-1.512502403	0.032194932	0.581906969	8012.045556	4282.268384	0.903781836	0.19500827	0.766458905	Col5a3	8	21786324	21831668	-	6052	protein_coding	collagen, type V, alpha 3 [Source:RGD Symbol;Acc:70922]	Collagen
ENSRNOG00000015496	6399	6163	3754	3629	7230	4513	6077	3794	4143	2486	3490	5477	381.9104995	334.3896939	234.3136635	234.0426533	454.6833253	272.1644781	346.240611	230.3085027	243.7804224	167.3288995	219.7391936	360.0177154	4501.928472	5275.657377	-0.228792973	0.504951103	0.940949051	3878.783194	4985.909246	-0.36225129	0.393746029	0.999995905	5270.904981	5203.393012	0.018582395	0.959578123	0.995508865	Tpm4	16	19385736	19399903	-	1051	protein_coding	tropomyosin 4 [Source:RGD Symbol;Acc:3899]	-
ENSRNOG00000029042	2878	4877	5297	8899	4160	4466	3521	5165	5304	5812	4146	2270	347.8368871	535.8569031	669.5278966	1162.210005	529.7847087	545.4063442	406.2469864	634.9190084	632.0082762	792.1926239	528.6238524	302.1637392	4540.136114	6076.5783	-0.420517781	0.297911274	0.880175976	4159.156951	5729.990619	-0.462239165	0.349652181	0.999995905	6069.839034	4202.732897	0.53032255	0.234129833	0.806894482	Mt-nd6	MT	13543	14061	-	519	protein_coding	mitochondrially encoded NADH dehydrogenase 6 [Source:RGD Symbol;Acc:620561]	-
ENSRNOG00000025209	5134	5165	2375	3734	6510	4698	6224	4918	5707	2966	4558	4381	52.74999224	48.24453109	25.52019613	41.4571465	70.48046594	48.77487541	61.0485567	51.39468604	57.81077775	34.36829797	49.40529172	49.57599412	5429.237375	5126.117706	0.082885651	0.758067526	0.978920185	4022.620299	4844.119168	-0.268086613	0.402608763	0.999995905	5121.412807	4021.801357	0.348666245	0.368171557	0.891234679	Plxnd1	4	147854309	147893992	-	6105	protein_coding	plexin D1 [Source:RGD Symbol;Acc:1310796]	Sema
ENSRNOG00000016047	4886	5401	4038	4504	5207	4710	6104	4556	4974	2673	4349	4861	12.70867845	12.77121847	10.98416635	12.65913023	14.27104412	12.37896846	15.1565632	12.05296239	12.75519533	7.840905689	11.93353051	13.92528822	5033.989095	4954.947997	0.02286824	0.900733535	0.990126934	4015.662057	4680.020888	-0.220857835	0.453349423	0.999995905	4950.132244	4581.254351	0.111672692	0.513541574	0.937495126	Macf1	5	141039468	141363524	-	24116	protein_coding	microtubule-actin crosslinking factor 1 [Source:RGD Symbol;Acc:1306057]	CH
ENSRNOG00000020715	4502	5127	4097	4379	5354	4409	5300	4727	4630	4263	4073	4868	66.66559249	69.01933937	63.44772792	70.06961877	83.54026751	65.97098552	74.92235214	71.19426522	67.59454476	71.19212033	63.6272677	79.39231485	4729.943867	4861.53304	-0.03957075	0.825941913	0.985575971	4481.482133	4591.833273	-0.035099281	0.868455097	0.999995905	4856.838742	4394.935316	0.144138392	0.427786935	0.915035115	Ddb1	1	226657561	226683347	+	4236	protein_coding	damage-specific DNA binding protein 1, 127kDa [Source:RGD Symbol;Acc:621889]	-
ENSRNOG00000017708	4707	4888	4486	5368	4521	4391	4608	4367	4229	5384	4272	4373	276.455446	260.9897051	275.5459795	340.6842178	279.792907	260.5919579	258.3644183	260.8718995	244.8798442	356.6205333	264.6944326	282.8733745	4264.289975	4920.286421	-0.206402335	0.275480241	0.870243438	4768.529179	4644.799981	0.037926312	0.873608204	0.999995905	4915.277646	4524.178749	0.119597298	0.535488287	0.942090239	AABR07073038.1	4	118327533	118328602	-	1068	pseudogene	-	KH_1
ENSRNOG00000001454	4884	5901	4055	4129	4783	4690	4887	4550	4168	4439	4489	4408	114.0994548	125.3270325	99.07238785	104.2344679	117.7414926	110.7126834	108.9907232	108.1141325	95.99973366	116.953548	110.6343862	113.4177801	4392.900185	4668.844975	-0.087904169	0.57672128	0.950974522	4522.402306	4410.175068	0.036235281	0.816667775	0.999995905	4664.316758	4734.905656	-0.021729036	0.905107637	0.989429757	Eif4h	12	25093149	25109799	+	2685	protein_coding	eukaryotic translation initiation factor 4H [Source:RGD Symbol;Acc:1359222]	RRM_1
ENSRNOG00000054172	4981	6271	4728	3577	5288	4158	5034	4084	4741	3139	4041	5237	130.021441	148.8149155	129.0713222	100.8964603	145.449128	109.6729534	125.444298	108.4294672	122.0120692	92.40811078	111.2807118	150.5610552	4467.218051	4470.477708	-0.001043184	0.996260012	0.999948687	4205.205571	4223.70716	-0.006330538	0.983319861	0.999995905	4466.278524	5107.162351	-0.193470377	0.40399834	0.906645664	Ctnnb1	8	129617812	129627372	+	2403	protein_coding	catenin (cadherin associated protein), beta 1 [Source:MGI Symbol;Acc:MGI:88276]	Arm
ENSRNOG00000023227	823	1561	8876	10231	1814	2525	879	4941	5610	12782	4501	686	39.02044295	67.28317715	440.1123053	524.1661862	90.62559788	120.9679617	39.78510568	238.270552	262.2343776	683.4575031	225.1303177	35.82185885	3740.757789	5099.565616	-0.447046146	0.57895727	0.950974522	6163.869498	4800.94306	0.360514755	0.710405738	0.999995905	5093.241507	3775.30853	0.431998851	NA	1	AABR07052585.2	3	63566184	63568464	-	1323	protein_coding	Uncharacterized protein [Source:UniProtKB/TrEMBL;Acc:D3Z874]	I-set
ENSRNOG00000053468	5338	5726	4112	4769	4766	4655	5556	4505	3842	4119	3200	4427	208.2306856	203.0620337	167.7540924	201.025911	195.9031593	183.4858024	206.903424	178.7409707	147.7603544	181.2083868	131.6887724	190.1986037	4481.032496	4879.032844	-0.12273535	0.548595078	0.948159863	3994.537536	4607.428829	-0.205957084	0.375829431	0.999995905	4874.195021	4850.490085	0.006970747	0.968885987	0.997553656	Tuba1b	7	140614752	140617721	-	1608	protein_coding	tubulin, alpha 1B [Source:RGD Symbol;Acc:1565476]	Tubulin
ENSRNOG00000018823	5055	4813	3163	4028	5468	5217	4887	4942	4926	3235	4192	5080	70.32231006	60.86940526	46.01771167	60.55081422	80.1533571	73.33468417	64.90132883	69.92586816	67.56173286	50.75357005	61.5213496	77.83363685	4768.896879	5043.372688	-0.080768248	0.666781232	0.962444828	4234.6485	4765.154667	-0.17028282	0.526553636	0.999995905	5038.589489	4161.716652	0.2758198	0.287963613	0.848794272	Nisch	16	7254974	7290561	-	4509	protein_coding	nischarin [Source:RGD Symbol;Acc:1306950]	PX
ENSRNOG00000005890	4533	6564	5763	5363	3833	3586	3809	3532	3985	5424	4201	4402	189.3075742	249.2080528	251.7008887	242.0185336	168.671743	151.3244754	151.856199	150.0258595	164.0759777	255.4596394	185.0834406	202.4715242	3656.626071	4415.02381	-0.271866182	0.283928987	0.876098585	4769.063785	4166.25925	0.19496383	0.50472563	0.999995905	4410.407473	5403.007169	-0.292886233	0.310756769	0.859778483	Serbp1	4	98027554	98044566	+	1502	protein_coding	Serpine1 mRNA binding protein 1 [Source:RGD Symbol;Acc:619907]	-
ENSRNOG00000016961	4445	5171	4066	4955	4381	4807	4907	4124	3771	4978	5460	3859	815.2632452	862.207634	779.9151025	982.0380463	846.6825192	890.8751411	859.1746152	769.3215746	681.8942593	1029.677761	1056.455849	779.5294359	4128.178413	4862.820743	-0.236256839	0.199262137	0.820075746	4841.511315	4591.628668	0.076465688	0.731670998	0.999995905	4857.926747	4378.789303	0.14974833	0.347076442	0.880239683	Rps27	2	189572176	189573280	-	342	protein_coding	ribosomal protein S27 [Source:RGD Symbol;Acc:621045]	-
ENSRNOG00000017417	4779	5739	3942	4939	4563	4353	5128	4084	3718	4692	4656	4257	364.684594	398.1326909	314.5943108	407.2658259	366.9037051	335.6492446	373.5662941	316.9781141	279.7204227	403.7929503	374.8227732	357.7796867	4166.504006	4769.601461	-0.194986216	0.341895448	0.89624594	4613.840655	4503.288955	0.035007619	0.846636189	0.999995905	4764.811978	4613.823285	0.046372234	0.813978748	0.984319738	Gabarap	10	56601288	56604221	+	822	protein_coding	GABA(A) receptor-associated protein [Source:RGD Symbol;Acc:61911]	-
ENSRNOG00000019244	5763	5416	2950	3139	6205	5422	5680	4416	4108	3362	3907	4452	150.6224065	128.685865	80.633746	88.6524689	170.8850187	143.191453	141.7191631	117.3905627	105.8536411	99.0966593	107.7251196	128.1527	4575.609436	5048.990178	-0.142040807	0.648102801	0.961563888	3971.244805	4772.913554	-0.265291306	0.417093011	0.999995905	5044.435711	4498.552321	0.165220268	0.664122569	0.965076306	Mxra8	5	173288447	173292929	+	2400	protein_coding	matrix-remodelling associated 8 [Source:RGD Symbol;Acc:1359356]	V-set
ENSRNOG00000013963	3810	4020	3387	4999	4817	3649	6822	4809	6109	3177	4779	4386	76.79582166	73.66308393	71.39728056	108.8815537	102.3082142	74.31955483	131.2694338	98.58947411	121.3995689	72.21878425	101.6207177	97.36724588	5708.621471	4645.489991	0.297362659	0.228953365	0.842248414	4170.33853	4385.426827	-0.072510503	0.793508969	0.999995905	4640.825784	3597.168399	0.367477758	0.110745177	0.63168694	Il6st	2	44289393	44314944	+	3112	protein_coding	interleukin 6 signal transducer [Source:RGD Symbol;Acc:2903]	fn3
ENSRNOG00000046345	4784	4607	3979	4777	4978	4807	5141	4797	4396	3859	4122	4489	135.356053	118.4993454	117.7373639	146.0495789	148.4098224	137.4286415	138.8587962	138.0445885	122.6248809	123.1350333	123.034557	139.8839087	4628.414231	5005.234471	-0.112907693	0.457150192	0.932297951	4227.552913	4726.923343	-0.161071972	0.328885542	0.999995905	5000.301197	4291.994508	0.22036234	0.158021367	0.721510922	Rpn1	4	119997268	120018679	+	2217	protein_coding	ribophorin I [Source:RGD Symbol;Acc:3594]	-
ENSRNOG00000011782	3443	5068	6424	7195	3539	4120	2968	4035	4893	6750	3782	2481	91.58944471	122.5621124	178.7177933	206.8224881	99.19966559	110.7445186	75.37226754	109.1729635	128.3269945	202.5034929	106.1359568	72.68868468	3856.279119	5142.019855	-0.41511809	0.280144935	0.87367606	4438.512181	4849.735501	-0.127832566	0.796407949	0.999995905	5136.380656	4830.076679	0.088705986	0.834899656	0.98480098	Got2	19	9587653	9613340	+	2358	protein_coding	glutamic-oxaloacetic transaminase 2, mitochondrial [Source:RGD Symbol;Acc:2722]	Aminotran_1_2
ENSRNOG00000039876	6160	5570	3445	3897	5566	5036	4374	3947	4140	3784	3742	4830	427.902837	351.7473846	250.2692764	292.5185529	407.4073857	353.4815866	290.0564408	278.8654671	283.530118	296.4393989	274.2210872	369.5244908	4021.815736	4970.650853	-0.305603087	0.123025434	0.743970798	4193.050967	4696.608281	-0.16363783	0.513016211	0.999995905	4965.966853	4843.435349	0.036027146	0.9030067	0.989429757	Hnrnpa0	17	6909728	6910630	+	903	protein_coding	heterogeneous nuclear ribonucleoprotein A0 [Source:RGD Symbol;Acc:1563684]	RRM_1
ENSRNOG00000015085	1368	2715	7900	9919	1979	3269	1518	4650	5215	9703	4942	1264	30.90028049	55.7516065	186.6196083	242.1044496	47.10243519	74.61185978	32.73311807	106.8298047	116.1355125	247.1739502	117.7637636	31.44524921	3714.774217	5291.670832	-0.510449823	0.454754927	0.931033061	5432.887624	4983.859059	0.124455123	0.87798869	0.999995905	5285.246195	3961.00087	0.416114419	0.607540126	0.957098876	Dmpk	1	79989019	79999364	+	2777	protein_coding	dystrophia myotonica-protein kinase [Source:RGD Symbol;Acc:1309825]	Pkinase
ENSRNOG00000010890	6672	5629	2142	2139	7856	6071	5131	3787	3338	2302	3426	5843	114.7552275	88.01545074	38.52917991	39.754453	142.376777	105.5099201	84.24763855	66.24832514	56.60270378	44.65212199	62.16363628	110.6837768	3945.240022	5477.023185	-0.473286615	0.313337118	0.887390853	3918.492668	5180.987839	-0.40293571	0.470059362	0.999995905	5472.422755	4581.086751	0.256481075	0.660333352	0.965076306	Bmp1	15	52166401	52210746	-	3647	protein_coding	bone morphogenetic protein 1 [Source:RGD Symbol;Acc:620739]	Astacin
ENSRNOG00000018461	5201	5172	2149	3849	6097	6577	4751	4667	4570	1983	4430	4876	57.25542107	51.760624	24.74115856	45.78637143	70.72406202	73.16008839	49.92913828	52.25534474	49.59984999	24.61913648	51.44771571	59.1187304	4519.457089	5646.530238	-0.321249393	0.200831384	0.821692495	3806.945339	5337.02688	-0.487396536	0.243244388	0.999995905	5641.294396	3968.229656	0.50750366	0.213982564	0.78738919	Pdgfrb	18	56364620	56406381	+	5698	protein_coding	platelet derived growth factor receptor, beta polypeptide [Source:RGD Symbol;Acc:3285]	Pkinase_Tyr
ENSRNOG00000031053	3113	4017	5110	7343	4248	3828	4507	5156	5979	4731	3813	2445	657.4683869	771.2742186	1128.679177	1675.821816	945.369322	816.9289832	908.7043225	1107.571624	1244.9695	1126.857619	849.5621814	568.7301616	5061.982642	5342.343353	-0.077749727	0.822845842	0.984527789	3732.96269	5038.891705	-0.432776996	0.297859978	0.999995905	5336.56307	3959.848183	0.430469988	0.27974036	0.841623869	Mt-nd4l	MT	9870	10166	+	297	protein_coding	mitochondrially encoded NADH dehydrogenase 4L [Source:RGD Symbol;Acc:620494]	-
ENSRNOG00000018680	4022	6247	3965	4924	3985	4945	4492	4088	3389	4810	5526	3821	381.0976589	538.1172927	392.9083552	504.1628208	397.8723715	473.4532815	406.3247186	393.9746324	316.5921829	513.9958749	552.3796958	398.752019	3863.612102	4761.004638	-0.301307696	0.152362692	0.777261766	4791.670682	4495.366947	0.09210217	0.699993584	0.999995905	4756.170815	4525.77449	0.071569749	0.771112418	0.982759424	Rpl17	18	70970596	70975494	+	662	protein_coding	ribosomal protein L17 [Source:RGD Symbol;Acc:1303019]	-
ENSRNOG00000013469	5718	5485	3292	2435	5633	5386	5510	5014	3993	2618	3626	5362	136.8973571	119.3819786	82.42607069	62.99534157	142.1058335	130.2968397	125.9336505	122.0951463	94.25070919	70.68721927	91.58225311	141.3869627	4686.142142	4589.576795	0.030015669	0.933953213	0.994083057	3930.17093	4339.876856	-0.143073676	0.743976422	0.999995905	4585.513147	4621.639158	-0.01132022	0.977629608	0.997553656	Txndc5	17	26925828	26953970	+	2620	protein_coding	thioredoxin domain containing 5 (endoplasmic reticulum) [Source:RGD Symbol;Acc:2323973]	-
ENSRNOG00000017441	4871	4902	5217	4152	4907	5156	5620	4697	5226	2280	3253	3640	108.5405291	99.30207871	121.5761817	99.97460721	115.215552	116.0922782	119.5499508	106.4529062	114.8094441	57.29661885	76.46989247	89.33195351	5011.811997	4873.971117	0.040226921	0.800913641	0.982188662	3102.815486	4604.437955	-0.569436216	0.027078476	0.535313664	4869.264968	4832.451549	0.011026547	0.952046939	0.994191282	Tpm3	2	189423559	189451029	+	2815	protein_coding	tropomyosin 3 [Source:RGD Symbol;Acc:621546]	-
ENSRNOG00000004072	5088	4495	3998	3265	4730	4681	5392	5059	4869	3451	4186	4448	84.23153233	67.65011245	69.21882878	58.40759731	82.51064492	78.30380396	85.21514031	85.1834912	79.46973726	64.43070755	73.10707937	81.10059119	4947.055934	4340.304263	0.188739525	0.370546855	0.907499043	4092.414432	4101.46737	-0.003200868	0.989558491	0.999995905	4336.227298	4364.35636	-0.009291801	0.968762019	0.997553656	Myo1c	10	63803309	63819614	+	3789	protein_coding	myosin IC [Source:RGD Symbol;Acc:620443]	Myosin_head
ENSRNOG00000002365	4461	5224	3479	2459	3756	5373	6865	5419	4873	2776	3219	5649	173.4802582	184.6852591	141.4901228	103.3320207	153.9092289	211.1306563	254.8576413	214.3384792	186.8308768	121.7468241	132.0600401	241.9474527	5527.91996	3947.006672	0.485942978	0.135286932	0.759569206	3949.576634	3731.509884	0.081914205	0.846021066	0.999995905	3943.341376	4198.468588	-0.09043107	0.787634384	0.983952749	Itm2a	X	78490866	78496847	-	1613	protein_coding	integral membrane protein 2A [Source:RGD Symbol;Acc:1559423]	-
ENSRNOG00000012062	5383	6215	2896	3411	5263	5419	5926	3950	3470	2955	4385	4141	268.8357026	282.1726557	151.2568251	184.0784043	276.9600805	273.4628503	282.5292996	200.6424478	170.8545084	166.4333644	231.0280826	227.7715294	4290.126651	4820.131479	-0.168051038	0.576967249	0.950974522	3880.191625	4555.531877	-0.231491964	0.424174901	0.999995905	4815.644372	4593.41668	0.068132389	0.845348071	0.984999197	Npc2	6	108467410	108488330	-	1256	protein_coding	Niemann-Pick disease, type C2 [Source:RGD Symbol;Acc:628756]	-
ENSRNOG00000003226	5201	4751	3559	4328	5450	4767	4590	4446	4554	3368	4032	4218	42.13916162	34.99413762	30.15649636	37.89176594	46.52825677	39.02660829	35.50185155	36.63799109	36.37696542	30.77453237	34.46292793	37.63892882	4390.018235	4994.949914	-0.186253172	0.268189418	0.866400631	3934.543206	4718.377458	-0.262084163	0.199862179	0.999995905	4990.153499	4326.685938	0.20580444	0.362277564	0.888256767	Mprip	10	46018659	46133571	+	7742	protein_coding	myosin phosphatase Rho interacting protein [Source:RGD Symbol;Acc:619947]	PH
ENSRNOG00000010524	498	1606	5409	14174	933	2271	656	2933	6267	13608	4399	458	25.03035225	73.38281841	284.3206859	769.8189613	49.41291839	115.337723	31.47608716	149.9383885	310.5501313	771.3513818	233.251364	25.35331425	3209.702012	6114.326478	-0.929760472	0.467971708	0.935300584	6340.444585	5750.950304	0.140777119	0.902146004	0.999995905	6106.274545	2493.928453	1.291879993	0.228221004	0.800318768	Cryab	8	55178289	55182545	+	1248	protein_coding	crystallin, alpha B [Source:RGD Symbol;Acc:2414]	-
ENSRNOG00000017106	4556	5784	4942	5412	4398	3909	4338	3564	4646	3939	3678	4045	124.0914849	143.2180573	140.7715411	159.2849013	126.2219058	107.5822337	112.7942848	98.7322692	124.7589972	120.9942103	105.6823842	121.3412417	4045.358701	4734.039786	-0.226755064	0.340806729	0.89624594	3958.36152	4468.225537	-0.174780933	0.466516865	0.999995905	4729.17962	4897.374719	-0.050461794	0.831418062	0.98480098	Csnk1a1	18	56887354	56918345	+	2303	protein_coding	casein kinase 1, alpha 1 [Source:RGD Symbol;Acc:71098]	Pkinase
ENSRNOG00000059538	3758	4866	4503	3738	2685	5293	4335	5095	5300	4150	6638	2775	117.1022406	137.8452362	146.7453114	125.8653776	88.1604831	166.6582985	128.9545921	161.4788972	162.8241061	145.8400715	218.2118286	95.2364195	4768.91775	4006.372799	0.251329184	0.406940816	0.920037803	4569.803852	3784.261829	0.272121781	0.516980249	0.999995905	4002.316429	4214.097186	-0.074362581	0.811758702	0.984319738	Clec2g	4	162934195	162943981	+	2013	protein_coding	C-type lectin domain family 2, member G [Source:RGD Symbol;Acc:1563148]	Lectin_C
ENSRNOG00000011346	4696	3697	3051	3973	5058	4282	5053	5771	5306	3543	3953	4524	145.3203863	104.0061772	98.74031786	132.8542883	164.9295684	133.894192	149.2749845	181.6404992	161.8825753	123.6488126	129.049962	154.1887524	5221.246377	4573.102245	0.191197691	0.330518892	0.893362853	4073.950612	4319.834986	-0.084544681	0.69595433	0.999995905	4568.715455	3674.883339	0.314093186	0.2172161	0.789989796	Ehd2	1	77847600	77865870	-	2027	protein_coding	EH-domain containing 2 [Source:RGD Symbol;Acc:1560856]	-
ENSRNOG00000007089	5260	4712	2501	2418	6436	4862	6929	3812	4506	2385	4321	4513	166.3015436	135.4337944	82.69477805	82.60862425	214.411371	155.3252679	209.131946	122.5819669	140.4546518	85.03921884	144.1210488	157.1475131	4890.448635	4686.829587	0.061355225	0.88153139	0.988737243	3787.460452	4431.832298	-0.226671629	0.61205206	0.999995905	4682.757379	3971.564057	0.237642025	0.600128035	0.95643843	Lgmn	6	126282233	126320726	-	1984	protein_coding	legumain [Source:RGD Symbol;Acc:619832]	-
ENSRNOG00000016781	5173	4982	3086	3270	5424	5575	5119	4581	3747	3122	4035	4458	331.1071863	289.8952368	206.5741184	226.1686667	365.8196681	360.568365	312.7883283	298.2287975	236.4526716	225.3613158	272.4597029	314.2663165	4339.759548	4877.087713	-0.168429635	0.545908742	0.947842336	3931.662209	4609.874268	-0.229599812	0.447875967	0.999995905	4872.59038	4223.967061	0.206083308	0.521503845	0.940283485	Ppib	8	71719563	71725562	+	980	protein_coding	peptidylprolyl isomerase B [Source:RGD Symbol;Acc:620312]	Pro_isomerase
ENSRNOG00000013516	4340	4857	3818	3918	4817	4794	5020	4312	4655	2938	4234	4865	54.95230721	55.90820298	50.55754578	53.60671446	64.26789719	61.33535058	60.6791097	55.53133461	58.10992179	41.95351331	56.55612776	67.84388184	4511.591793	4639.932152	-0.040475487	0.801224685	0.982188662	4071.629713	4383.400129	-0.106437495	0.69264046	0.999995905	4635.472191	4166.280937	0.153942055	0.354912731	0.883964913	Sf3b1	9	61594620	61634510	-	4954	protein_coding	splicing factor 3b, subunit 1 [Source:RGD Symbol;Acc:620148]	-
ENSRNOG00000020451	4101	4187	3491	6328	4432	5061	4739	4680	4844	4047	3670	2959	198.7960253	184.5151865	176.9789583	331.4690282	226.3804514	247.8967799	219.3026691	230.7421516	231.5029162	221.2439862	187.6793987	157.9772449	4608.465177	5452.787465	-0.242687021	0.280026227	0.87367606	3623.021313	5146.529522	-0.50640198	0.061077049	0.772755552	5447.111851	3777.286266	0.528112244	0.024575686	0.301717968	Cd81	1	216237697	216253311	+	1294	protein_coding	Cd81 molecule [Source:RGD Symbol;Acc:2315]	Tetraspannin
ENSRNOG00000010237	4575	4646	4862	4809	4015	4816	3972	4241	4916	4316	4035	3266	87.38565664	80.67509566	97.12205612	99.2572845	80.80827711	92.95059076	72.42651302	82.39113493	92.57534382	92.97171327	81.3064887	68.70635021	4245.529247	4687.749742	-0.142960428	0.472156103	0.936426613	3941.173228	4426.288569	-0.16747895	0.452960481	0.999995905	4683.006196	4538.210453	0.045354315	0.812291262	0.984319738	Map7d1	5	144250419	144274981	-	3284	protein_coding	MAP7 domain containing 1 [Source:RGD Symbol;Acc:1597986]	-
ENSRNOG00000014997	4040	4498	2708	5027	4935	4919	5124	4127	4807	4398	3882	3798	28.83984638	29.19054858	20.21687825	38.77742975	37.12102647	35.48174911	34.91885381	29.96464962	33.83141041	35.40683811	29.2347726	29.86057599	4530.965028	5116.399166	-0.175260606	0.258755169	0.862928968	4100.972712	4831.523136	-0.236527718	0.190582729	0.999995905	5111.315224	3581.269964	0.513139336	0.026488589	0.313813413	Igf2r	1	48176106	48264477	+	8787	protein_coding	insulin-like growth factor 2 receptor [Source:RGD Symbol;Acc:2871]	-
ENSRNOG00000014241	4362	3885	4063	4191	4516	4698	5489	4847	4914	3465	4334	3489	58.7658326	47.58186753	57.24531015	61.01202648	64.10832174	63.95416975	70.59464267	66.41641189	65.26927496	52.645689	61.59716875	51.76924658	4920.676888	4601.537238	0.09674193	0.472841132	0.936426613	3818.808021	4346.293563	-0.186638571	0.290522848	0.999995905	4597.033102	3968.826609	0.212074037	0.223790651	0.797113872	Ece1	5	156215417	156318671	+	4656	protein_coding	endothelin converting enzyme 1 [Source:RGD Symbol;Acc:620293]	-
ENSRNOG00000001409	4946	5064	3643	3584	4775	4557	4881	4293	4096	3885	4070	4322	191.0382324	177.8161096	147.1564181	149.5866158	194.339373	177.8532592	179.9758643	168.6515065	155.9769885	169.2300742	165.8414933	183.8580224	4281.602663	4428.233693	-0.048595568	0.796896105	0.982188662	4162.60336	4183.816198	-0.00735433	0.970631396	0.999995905	4424.022709	4365.302345	0.019261206	0.929195522	0.990671702	Gnb2	12	22229079	22234096	+	1624	protein_coding	guanine nucleotide binding protein (G protein), beta polypeptide 2 [Source:RGD Symbol;Acc:69319]	WD40
ENSRNOG00000003622	7288	5177	2811	1594	4748	4248	11037	2110	3983	1295	4108	3559	106.8861213	69.02435337	43.11492722	25.2615403	73.374458	62.95265954	154.5266101	31.47448019	57.59140372	21.41919106	63.55884552	57.48738907	5430.449006	3608.887464	0.589519923	0.346360209	0.898716044	3012.488151	3413.40517	-0.180251617	0.747216079	0.999995905	3605.781481	4877.076345	-0.435697576	0.400618681	0.905272816	Cybb	X	14578264	14612547	+	4277	protein_coding	cytochrome b-245, beta polypeptide [Source:RGD Symbol;Acc:620574]	Ferric_reduct
ENSRNOG00000012749	4835	3200	4209	1203	3766	4257	6368	5150	5801	3160	5521	4361	280.0401012	168.4941991	254.9508893	75.29184363	229.8398372	249.1403201	352.1000472	303.3850204	331.2539127	206.4102085	337.3448667	278.1899759	5582.231389	3134.407078	0.832615453	0.065134305	0.61535391	4399.300936	2965.280497	0.569088421	0.253715083	0.999995905	3131.708925	3969.678407	-0.342025584	0.49545527	0.934788638	C1qb	5	155246447	155252003	-	1083	protein_coding	complement component 1, q subcomponent, B chain [Source:RGD Symbol;Acc:2229]	Collagen
ENSRNOG00000015221	4568	5333	3921	4267	3962	3914	4231	3889	3836	5131	4738	3866	215.9272116	229.1733393	193.8349031	217.9528141	197.34085	186.9470959	190.9253466	186.9745004	178.7698532	273.5291642	236.2702	201.2680197	3859.755785	4178.20921	-0.114334664	0.461897018	0.933517618	4660.355477	3945.106859	0.240381421	0.264924625	0.999995905	4174.021226	4417.274734	-0.08180459	0.637270488	0.962129649	Eif3f	1	173532803	173541847	+	1327	protein_coding	eukaryotic translation initiation factor 3, subunit F [Source:RGD Symbol;Acc:1306112]	Mov34
ENSRNOG00000014398	2954	2066	3587	2233	1631	3057	6543	8217	7434	4298	5836	3757	48.7874068	31.01978539	61.95587263	39.85148631	28.38392476	51.01634053	103.1605016	138.0300635	121.0470484	80.05417705	101.6822478	68.33923004	7192.242744	2367.914853	1.60277541	5.06E-08	3.14E-05	4693.153586	2236.554344	1.069261775	0.00106752	0.076554599	2365.517203	2806.449251	-0.246493312	0.517066604	0.938537968	Scara5	15	49069145	49177166	+	3798	protein_coding	scavenger receptor class A, member 5 [Source:RGD Symbol;Acc:1306539]	SRCR
ENSRNOG00000058039	4210	3852	3013	7401	5553	5166	3750	4823	3273	3811	3372	3262	189.8484999	157.9147076	142.0947603	360.6401169	263.8602622	235.3943835	161.4342286	221.2103756	145.5142359	193.8136522	160.4151019	162.0095715	3841.603658	6255.46002	-0.703414293	0.015175518	0.318912848	3546.366363	5903.550429	-0.735234972	0.004870863	0.205422837	6248.967347	3549.442678	0.815992402	0.002517275	0.068331918	Acta2	1	252537615	252550394	-	1391	protein_coding	actin, alpha 2, smooth muscle, aorta [Source:RGD Symbol;Acc:621676]	Actin
ENSRNOG00000021437	6817	4361	3012	1239	5838	4226	6396	4070	5692	1000	2802	5954	56.44985892	32.82969754	26.08425231	11.08662684	50.93952603	35.36027876	50.56119188	34.27892022	46.46959229	9.338774944	24.47768317	54.30127661	5193.537666	3850.95217	0.431490604	0.409146173	0.921586154	3298.012788	3643.503284	-0.143735498	0.84387806	0.999995905	3847.796236	4550.138951	-0.241869212	0.682062875	0.968873291	AABR07073181.1	5	155812105	155885829	+	7575	protein_coding	Protein Hspg2 [Source:UniProtKB/TrEMBL;Acc:F1LTJ5]	I-set
ENSRNOG00000013452	5708	4943	2567	1985	5761	4933	5203	3958	3888	2901	3455	6091	293.2381727	230.8545181	137.9165125	110.1934063	311.8571154	256.0732869	255.1700197	206.8118822	196.9233432	168.0755772	187.2480067	344.6329379	4202.440271	4323.719613	-0.041060476	0.919920369	0.992885482	4221.276543	4089.269021	0.045822549	0.926014149	0.999995905	4319.991427	4208.83952	0.037603517	0.938233354	0.992175771	Rcn1	3	95406284	95418679	-	1221	protein_coding	reticulocalbin 1, EF-hand calcium binding domain [Source:RGD Symbol;Acc:1311292]	-
ENSRNOG00000012002	5223	4884	4043	2398	4303	3477	7023	4147	5220	2230	3918	4485	53.24579488	45.26392101	43.10452744	26.41636304	46.22297321	35.81678501	68.34822469	42.99940851	52.46506265	25.63837495	42.13687579	50.35694548	5262.412933	3486.350083	0.594010941	0.055893755	0.579514185	3591.705326	3295.021425	0.124385625	0.74030396	0.999995905	3483.164471	4539.309788	-0.382056814	0.182932623	0.755926585	Iqgap1	1	142525046	142615673	-	6153	protein_coding	IQ motif containing GTPase activating protein 1 [Source:RGD Symbol;Acc:1311884]	CH
ENSRNOG00000024186	4024	5344	4159	4836	3605	4008	4301	4153	3712	4802	4626	3702	248.1928255	299.6463063	268.2711861	322.3117218	234.2921633	249.7903086	253.2444724	260.5291601	225.7218611	334.0209827	301.002076	251.4776007	3930.111855	4288.673056	-0.125934722	0.557822163	0.948571515	4453.06016	4048.183808	0.137536689	0.57687573	0.999995905	4284.246435	4324.802255	-0.013650231	0.951849303	0.994191282	Eef1b2	9	69953440	69956160	+	1017	protein_coding	eukaryotic translation elongation factor 1 beta 2 [Source:RGD Symbol;Acc:1311415]	-
ENSRNOG00000011154	3321	3550	3585	4929	3460	3969	4853	5696	5519	3517	5111	3674	24.31033462	23.62444651	27.44511653	38.98876118	26.68820729	29.35754807	33.91342353	42.40872337	39.83060097	29.03452812	39.46940264	29.6205321	5202.500569	4258.87765	0.28874278	0.23035136	0.843411155	4154.905975	4019.716949	0.047762364	0.861440317	0.999995905	4254.447063	3366.078433	0.337908267	0.157781952	0.721260183	Adgrf5	9	20091099	20195566	-	8569	protein_coding	adhesion G protein-coupled receptor F5 [Source:RGD Symbol;Acc:621679]	7tm_2
ENSRNOG00000011413	4510	4114	4204	4084	3126	3683	4579	5285	4311	4709	5112	3463	65.37953851	54.2176668	63.73557	63.97489755	47.75023626	53.94903095	63.36876358	77.92439834	61.61376326	76.9864585	78.17875777	55.29036324	4589.62448	3748.594417	0.29202446	0.187401928	0.811148413	4498.585702	3538.826622	0.346218082	0.181396951	0.999995905	3744.749225	4133.423551	-0.14244974	0.507868832	0.936555186	Scp2	5	127620274	127735739	-	4327	protein_coding	sterol carrier protein 2 [Source:RGD Symbol;Acc:3642]	Thiolase_N
ENSRNOG00000004132	5001	4378	2943	2969	5189	4632	6235	4486	4376	2642	3541	4767	89.65305976	71.35020854	55.17627552	57.51445595	98.01965609	83.90608018	106.7048109	81.79574042	77.3428157	53.41477673	66.96791839	94.12068	4858.414896	4376.979047	0.150544495	0.599975981	0.951722645	3707.743814	4136.963979	-0.158038033	0.650212191	0.999995905	4372.967053	3939.504581	0.150596151	0.642141398	0.962861259	Lasp1	10	85744568	85785133	+	3499	protein_coding	LIM and SH3 protein 1 [Source:RGD Symbol;Acc:68408]	LIM
ENSRNOG00000015033	4774	4624	2703	2937	4538	4420	5524	4675	4390	3709	4152	4649	73.77607857	64.96242167	43.68507206	49.04510358	73.89565218	69.01953715	81.49408797	73.48148512	66.88551522	64.64133672	67.68978099	79.12693465	4704.8574	4071.108181	0.208706103	0.383326341	0.914448205	4239.69532	3847.429228	0.140044338	0.588259122	0.999995905	4067.316831	3856.257958	0.07685764	0.806023074	0.984319738	Mxd4	14	81819415	81833456	+	4059	protein_coding	Max dimerization protein 4 [Source:RGD Symbol;Acc:1305093]	HLH
ENSRNOG00000017854	3663	4550	4661	3344	4360	5298	4912	4457	5334	2996	3667	3725	142.3592176	160.7575202	189.44434	140.4343988	178.5485819	208.0545645	182.2410936	176.1791316	204.3789148	131.3139379	150.3461097	159.4434171	4745.615354	4445.089474	0.094343466	0.674640493	0.963605774	3517.075805	4200.635985	-0.256251651	0.30057326	0.999995905	4440.868078	4143.467346	0.100059739	0.693942347	0.971473701	Ucp2	1	165506361	165512744	+	1614	protein_coding	uncoupling protein 2 (mitochondrial, proton carrier) [Source:RGD Symbol;Acc:3932]	Mito_carr
ENSRNOG00000010233	4751	5018	2536	3904	7017	4950	4722	4047	4307	2147	2873	4587	66.74454415	64.08739602	37.25922764	59.26511161	103.8731877	70.26718577	63.32803385	57.82652602	59.65406134	34.01599099	42.57934518	70.97266672	4217.62572	5444.686821	-0.36841861	0.177741632	0.80182148	3254.761869	5145.317364	-0.66070824	0.096830257	0.910379163	5439.710691	3908.495318	0.47688123	0.190166235	0.765095452	Cald1	4	62220736	62291489	+	4465	protein_coding	caldesmon 1 [Source:RGD Symbol;Acc:2256]	-
ENSRNOG00000018309	4125	4618	3965	4649	4150	4748	4706	3838	4871	3292	3900	3961	39.29943754	39.99701109	39.50566998	47.86085854	41.66119478	45.70773624	42.80096746	37.19037089	45.75250901	35.3706101	39.19761115	41.56223245	4324.471048	4654.859207	-0.106182931	0.545698296	0.947842336	3777.120438	4395.560354	-0.218742447	0.222057182	0.999995905	4650.187704	4075.623884	0.190251773	0.199970112	0.772035996	Chd4	4	157612536	157645659	+	6584	protein_coding	chromodomain helicase DNA binding protein 4 [Source:RGD Symbol;Acc:620064]	SNF2_N
ENSRNOG00000014289	4888	5349	3732	3670	5042	4049	5346	3600	3790	3583	3646	3907	76.38463947	75.99038797	60.99164249	61.9725629	83.02309502	63.93508297	79.75227333	57.21903035	58.39134106	63.14543896	60.10686978	67.24343491	4095.290023	4382.712754	-0.097827644	0.6912732	0.968933715	3776.76929	4140.341713	-0.132602639	0.540647442	0.999995905	4378.552429	4461.541421	-0.027125539	0.905664539	0.989429757	Arpc2	9	81518176	81548871	+	4014	protein_coding	actin related protein 2/3 complex, subunit 2 [Source:RGD Symbol;Acc:1305848]	-
ENSRNOG00000005796	4697	5011	3643	4058	4707	4036	4772	3940	4002	3411	4043	4214	81.29888236	78.84962746	65.94426685	75.89874845	85.84785642	70.58814889	78.8503692	69.36228539	68.29289184	66.5834167	73.8244751	80.3322977	4098.924788	4400.971319	-0.102539131	0.559311133	0.949082037	3951.76934	4156.583851	-0.072877457	0.709709982	0.999995905	4396.691172	4268.389084	0.042670907	0.825298132	0.98480098	Ctnna1	18	27923572	28055960	+	3624	protein_coding	catenin (cadherin-associated protein), alpha 1, 102kDa [Source:RGD Symbol;Acc:1359485]	-
ENSRNOG00000013039	4778	4568	2918	3276	4572	4455	4800	4644	4802	3123	3916	4598	75.39824141	65.53184484	48.15642255	55.86213384	76.02256786	71.03614743	72.30953847	74.53674775	74.70877763	55.57857376	65.19140868	79.91267725	4601.842662	4214.979234	0.126648498	0.516537359	0.941801557	3940.715389	3982.729816	-0.015308169	0.95309795	0.999995905	4210.998554	3914.653705	0.105258377	0.699319179	0.972615802	Add1	14	81367468	81426496	-	3975	protein_coding	adducin 1 (alpha) [Source:RGD Symbol;Acc:2041]	Aldolase_II
ENSRNOG00000013492	4992	4859	3618	3210	4897	4343	6233	3604	3878	2906	3617	4279	122.3169985	108.235659	92.71172448	84.99156534	126.4339147	107.5272871	145.7970198	89.81733778	93.68163189	80.30233824	93.49607058	115.4745206	4401.308331	4266.433471	0.044919115	0.879794387	0.988737243	3658.239754	4031.583126	-0.140202161	0.612103668	0.999995905	4262.449289	4310.851907	-0.016291623	0.94821205	0.993286088	Cap1	5	140559206	140585408	-	2560	protein_coding	CAP, adenylate cyclase-associated protein 1 (yeast) [Source:RGD Symbol;Acc:620309]	-
ENSRNOG00000004612	2683	4547	5636	6935	3161	3853	3169	3736	5148	4781	3659	3031	57.49765786	88.58611663	126.3148248	160.5959186	71.37978239	83.43439307	64.83223625	81.43282597	108.7683208	115.5496323	82.72266219	71.53969112	3900.853906	4830.929117	-0.308495875	0.437828253	0.928322857	3899.699874	4555.853309	-0.224351113	0.584980436	0.999995905	4825.583222	4157.408043	0.215017639	0.640083118	0.962327837	Ppp1cb	6	23549317	23581052	-	2927	protein_coding	protein phosphatase 1, catalytic subunit, beta isozyme [Source:RGD Symbol;Acc:3376]	Metallophos
ENSRNOG00000015385	2589	3328	6240	6066	2624	3183	2634	4234	4977	8066	4423	1966	67.38561742	78.74621842	169.8531514	170.6067164	71.96481849	83.71213543	65.44707073	112.0854326	127.7136174	236.7629386	121.4464186	56.35731806	3846.087122	4115.077822	-0.097519789	0.823282114	0.984527789	4931.675828	3880.308821	0.345907172	0.558040936	0.999995905	4110.488338	3971.88765	0.049499671	0.924037162	0.990220101	Pink1	5	156677146	156689415	-	2410	protein_coding	PTEN induced putative kinase 1 [Source:RGD Symbol;Acc:1305769]	-
ENSRNOG00000018462	1186	1335	8996	6237	2617	3541	1394	5568	6278	8740	3244	1011	27.54306766	28.18513463	218.489678	156.5171462	64.04018601	83.09409594	30.90506595	131.519456	143.7418848	228.9071694	79.47692886	25.85892212	4326.96314	4291.960167	0.011712274	0.984391746	0.999948687	4454.06665	4047.405928	0.138118665	0.85150153	0.999995905	4287.178574	3867.684147	0.148581011	0.858674624	0.98671902	Rabep2	1	197839430	197856312	+	2701	protein_coding	rabaptin, RAB GTPase binding effector protein 2 [Source:RGD Symbol;Acc:621416]	-
ENSRNOG00000038883	3168	4102	5698	4540	3426	4139	3718	4419	4809	5216	3907	2906	60.1629057	70.81911812	113.1670339	93.16612661	68.55706728	79.42471721	67.40502854	85.35535818	90.0394454	111.7124446	78.274383	60.78142574	4191.600694	4165.064908	0.009155966	0.968532618	0.998175921	4089.98731	3931.999683	0.056823665	0.858202873	0.999995905	4160.787605	4204.636954	-0.015088634	0.963797812	0.996666515	LOC294154	20	7331326	7397448	-	3303	protein_coding	similar to chromosome 6 open reading frame 106 isoform a [Source:RGD Symbol;Acc:1559829]	-
ENSRNOG00000016050	4762	3479	3287	2156	4643	4736	5390	4742	5124	2964	4226	4537	88.13938712	58.53913381	63.6259379	43.12091309	90.55252421	88.57454894	95.23765239	89.26996039	93.50270179	61.86986624	82.51686871	92.48707767	4922.361034	3934.088096	0.323289834	0.333799438	0.894468803	3966.210519	3719.901962	0.092482272	0.808731133	0.999995905	3930.574537	3712.586325	0.082351997	0.829163421	0.98480098	Fgfr1	16	71266248	71319449	-	3389	protein_coding	Fibroblast growth factor receptor 1 [Source:RGD Symbol;Acc:620713]	Pkinase_Tyr
ENSRNOG00000016460	2768	2482	4542	7393	2533	2838	4190	5018	4565	6494	4945	2191	92.5026165	75.40513756	158.7409296	266.9729095	89.19579144	95.83341028	133.672243	170.5617902	150.405292	244.7487927	174.3359043	80.64212284	4460.832118	4441.520853	0.006279321	0.989329314	0.999948687	4631.942598	4185.685855	0.146162391	0.803333603	0.999995905	4436.383014	3196.800762	0.472768019	0.387206406	0.900028367	Clu	15	42640146	42665857	+	1877	protein_coding	clusterin [Source:RGD Symbol;Acc:3907]	-
ENSRNOG00000011994	7106	14319	7085	891	3716	1417	1611	542	1723	3938	2582	4972	237.2196316	434.5595925	247.3541132	32.14117022	130.7140803	47.7982388	51.34051792	18.40296786	56.70810114	148.2591406	90.93148283	182.805049	1239.401975	2066.35114	-0.737405959	0.228822481	0.842068667	3914.596256	1954.179226	1.002290128	0.082462571	0.863218147	2064.671434	8997.948091	-2.123690978	0.000246559	0.012060461	Perp	1	14224393	14236846	+	1879	protein_coding	PERP, TP53 apoptosis effector [Source:RGD Symbol;Acc:1310294]	-
ENSRNOG00000019742	4177	4134	4222	4908	4093	4001	4930	4021	4208	4048	3534	3518	59.17102154	53.23855902	62.54846826	75.12901635	61.09526862	57.2703403	66.67005175	57.93510817	58.76986956	64.67038378	52.81335393	54.88732554	4241.759425	4480.126895	-0.078819876	0.691679211	0.968933715	3769.383735	4229.231679	-0.166062066	0.449543303	0.999995905	4475.560234	4036.975169	0.148802427	0.471756882	0.930107511	Stat3	10	88790408	88842233	-	4428	protein_coding	signal transducer and activator of transcription 3 (acute-phase response factor) [Source:RGD Symbol;Acc:3772]	STAT_alpha
ENSRNOG00000057367	4343	3712	3502	3221	4211	4365	5082	4771	4707	3804	4139	3768	95.01984999	73.83184252	80.1298834	76.15068122	97.08027429	96.49957033	106.144734	106.1688431	101.5320402	93.86103999	95.53280925	90.79606936	4701.636216	4041.234538	0.218325276	0.231459968	0.843411155	3968.093977	3818.372203	0.055463608	0.779581847	0.999995905	4037.386813	3718.900484	0.118603249	0.586023429	0.954757262	Glud1	16	10662021	10695557	+	2867	protein_coding	Glutamate dehydrogenase 1, mitochondrial [Source:UniProtKB/Swiss-Prot;Acc:P10860]	-
ENSRNOG00000006604	5955	6334	1717	2587	6577	6270	4202	3725	4057	1145	2661	4344	281.2780838	271.9840373	84.81609672	132.0410942	327.3431167	299.2528466	189.4739278	178.9548872	188.9267878	60.99299483	132.5963639	225.9829056	3867.002585	5261.483008	-0.444273666	0.233733104	0.844018544	2753.240753	4975.803267	-0.853799823	0.131022391	0.999995905	5256.873463	4410.963295	0.253092301	0.653137653	0.963691373	Thy1	8	48382121	48386935	+	1328	protein_coding	Thy-1 cell surface antigen [Source:RGD Symbol;Acc:3860]	ig
ENSRNOG00000027503	3968	4843	4287	4609	3319	3563	4070	3768	3349	5309	4909	3471	663.7317606	736.4557093	749.943038	833.0790273	584.9913318	602.2175104	649.9121059	641.054551	552.2942067	1001.507035	866.2566464	639.4508849	3611.926345	3962.115583	-0.133464981	0.567444351	0.950108073	4643.767069	3739.518484	0.312457483	0.287052477	0.999995905	3957.998904	4201.664479	-0.086226584	0.714556181	0.974538959	Rps25	8	48727618	48729580	+	375	protein_coding	ribosomal protein s25 [Source:RGD Symbol;Acc:621043]	-
ENSRNOG00000031709	4112	3976	3045	4296	4537	4654	4424	4414	4275	3392	4208	4112	50.28895498	44.20558159	38.94580275	56.77306414	58.46682715	57.51253418	51.65042559	54.9053913	51.5454135	46.7838212	54.2910008	55.38654231	4237.57937	4631.557894	-0.128282633	0.338193913	0.89624594	3964.493554	4374.418882	-0.141933721	0.407627404	0.999995905	4627.009258	3565.288299	0.376029931	0.036553648	0.375786858	Ppfibp1	4	181286455	181428157	+	5129	protein_coding	PTPRF interacting protein, binding protein 1 (liprin beta 1) [Source:RGD Symbol;Acc:1310010]	SAM_1
ENSRNOG00000018251	5393	3146	3801	975	3533	2502	6733	4743	7100	2633	4703	4087	64.64454598	34.28241561	47.64893486	12.62887434	44.62377929	30.30437944	77.04587023	57.82528091	83.90623264	35.59366191	59.47152286	53.95575199	5978.432776	2392.231766	1.321386947	0.004218906	0.1647459	3853.907213	2262.777068	0.768218045	0.125005563	0.999995905	2390.224556	3995.655259	-0.741250126	0.147402944	0.703204593	Mrc1	17	81352700	81433743	+	5233	protein_coding	mannose receptor, C type 1 [Source:RGD Symbol;Acc:1309353]	Lectin_C
ENSRNOG00000003206	4549	5398	4007	2978	4828	3961	6325	3324	3450	2512	3837	4131	115.7111124	124.8254786	106.5938951	81.85446646	129.4039805	101.8076926	153.5885862	85.99700058	86.51922702	72.06080501	102.9635582	115.7300044	4197.98537	4033.723619	0.057605238	0.864762348	0.988074245	3542.665553	3811.792221	-0.105626446	0.73673348	0.999995905	4029.986049	4459.870644	-0.146237312	0.561083522	0.94789425	Actr3	13	41695183	41738658	-	2466	protein_coding	ARP3 actin-related protein 3 homolog (yeast) [Source:RGD Symbol;Acc:71024]	Actin
ENSRNOG00000015941	5039	4101	1758	1822	6562	6631	4785	4182	3808	2058	2827	5625	107.9138509	79.84244534	39.37363954	42.16380167	148.0779184	143.4922616	97.82594584	91.09195398	80.40150458	49.70482457	63.86916703	132.6743602	4121.566537	5103.694394	-0.30836791	0.514859119	0.941575276	3562.63855	4828.585711	-0.43866653	0.456412298	0.999995905	5099.367077	3463.316156	0.558157706	0.337979617	0.875345511	Fkbp10	10	88326080	88338207	+	2929	protein_coding	FK506 binding protein 10 [Source:RGD Symbol;Acc:1549751]	FKBP_C
ENSRNOG00000011157	4077	4113	3363	3155	4055	3405	6102	4699	4799	3270	4046	4096	59.5983726	54.65924481	51.41317386	49.83696768	62.460548	50.2953027	85.15402367	69.86542283	69.16379952	53.90906317	62.39534341	65.94551743	5024.880755	3646.30536	0.462677437	0.022700721	0.393290557	3863.38751	3444.397495	0.165631746	0.43842628	0.999995905	3642.812066	3703.598367	-0.023889434	0.9015203	0.989429757	Jak1	5	119982943	120083904	-	4291	protein_coding	Janus kinase 1 [Source:RGD Symbol;Acc:69056]	Pkinase_Tyr
ENSRNOG00000020235	4348	5688	3850	3907	4764	4182	4498	3483	3778	3664	3149	3868	120.9470258	143.8389399	112.0005732	117.437724	139.636403	117.545581	119.4440141	98.54220809	103.6100815	114.9427188	92.40828916	118.5014777	3788.032854	4415.223661	-0.221001017	0.227999769	0.841407759	3628.651625	4170.523744	-0.2008208	0.345217104	0.999995905	4410.963868	4426.625531	-0.005181927	0.979594125	0.997553656	Hnrnpl	1	86996093	87006776	+	2255	protein_coding	heterogeneous nuclear ribonucleoprotein L [Source:RGD Symbol;Acc:71059]	-
ENSRNOG00000011821	3589	3456	3073	5984	2998	4501	3154	5078	4105	4905	5668	2586	344.7565143	301.8033003	308.7133717	621.1395234	303.4533201	436.8825075	289.2277725	496.1293006	388.7644889	531.3716464	574.3828652	273.589349	4009.871218	4650.964434	-0.213984009	0.555453743	0.948487129	4450.196663	4388.225787	0.020244062	0.961888947	0.999995905	4645.941044	3249.975875	0.515529081	0.117228495	0.648848626	S100a4	2	189997129	189999604	+	653	protein_coding	S100 calcium-binding protein A4 [Source:RGD Symbol;Acc:3245]	-
ENSRNOG00000006305	3342	4245	6076	4545	4481	4855	3107	3395	4345	3579	3311	3788	45.22815909	52.22655603	85.99517581	66.46529091	63.89967535	66.39086396	40.14052053	46.73103516	57.97311684	54.62412667	47.27094209	56.46041664	3508.135555	4767.34046	-0.442499851	0.037682744	0.500597551	3624.898926	4502.352719	-0.312769151	0.067046141	0.80462126	4762.617849	4433.436805	0.103378404	0.745349864	0.978782084	Slc38a2	7	138088649	138100841	-	4635	protein_coding	solute carrier family 38, member 2 [Source:RGD Symbol;Acc:69420]	Aa_trans
ENSRNOG00000008015	725	1002	855	19547	8588	8099	904	476	239	1236	5185	2059	28.61978148	35.95897107	35.29785214	833.8097643	357.224786	323.0548952	34.06716692	19.11166027	9.301663229	55.02589564	215.9283564	89.51922139	518.3411325	12591.90519	-4.602346981	2.02E-16	8.78E-13	2833.713219	11870.39908	-2.066572631	0.000730046	0.059867173	12577.73307	827.0641698	3.926701491	4.73E-19	1.06E-15	Fos	6	109300433	109303299	+	1589	protein_coding	FBJ osteosarcoma oncogene [Source:RGD Symbol;Acc:2626]	bZIP_1
ENSRNOG00000033134	1435	3482	5803	8264	2475	4158	2097	4344	5113	6206	4001	1455	13.95330422	30.77975488	59.010812	86.83084502	25.35838596	40.85321763	19.46537943	42.96137136	49.01571687	68.05456713	41.04179293	15.58187795	3759.584428	5168.157873	-0.459077993	0.393896042	0.917401775	3970.935491	4871.628865	-0.294925562	0.645557404	0.999995905	5162.19701	3491.567206	0.564118878	0.383126321	0.897735074	Mef2c	2	11658568	11822787	+	6451	protein_coding	myocyte enhancer factor 2C [Source:RGD Symbol;Acc:1563119]	SRF-TF
ENSRNOG00000004604	5563	4346	2726	2288	5125	4919	4971	3876	3442	2504	3336	5712	92.83012565	65.92965882	47.57289577	41.25669698	90.11456492	82.94177425	79.18864697	65.78498863	56.62720785	47.12317515	58.72709678	104.9783445	3958.802153	4207.692332	-0.087983254	0.80481172	0.982481248	3914.674319	3978.614668	-0.023387191	0.959187581	0.999995905	4203.952827	4038.809855	0.057822207	0.890796958	0.989073647	Slc38a10	10	109284957	109333899	-	3759	protein_coding	solute carrier family 38, member 10 [Source:RGD Symbol;Acc:1306356]	Aa_trans
ENSRNOG00000011175	3662	4331	4564	4793	4032	3649	4680	4024	3966	3963	3643	3484	215.6854934	231.9006725	281.126697	305.0482811	250.2328728	217.1666241	263.1405211	241.0592081	230.297758	263.2370476	226.3572343	226.0020535	4086.830551	4301.715246	-0.073876112	0.727444337	0.972518868	3763.931321	4060.538696	-0.109412926	0.630964106	0.999995905	4297.325299	4044.849532	0.087353443	0.718302483	0.974538959	Hnrnpa2b1	4	81237496	81241282	-	1065	protein_coding	heterogeneous nuclear ribonucleoprotein A2/B1 [Source:RGD Symbol;Acc:1310403]	RRM_1
ENSRNOG00000006052	5318	3608	2260	1432	4878	4887	5254	4669	3781	2273	4333	6053	79.9569533	49.31575214	35.53613584	23.26534404	77.28068136	74.24494054	75.41144348	71.39946136	56.04656306	38.54141743	68.72728766	100.2328827	4422.295051	3807.53411	0.215912611	0.642354165	0.960115483	4277.54083	3602.080896	0.247939442	0.658579639	0.999995905	3804.290718	3580.005283	0.08767662	0.871912393	0.987276172	Sulf2	3	162791355	162872831	-	4172	protein_coding	sulfatase 2 [Source:RGD Symbol;Acc:1305078]	Sulfatase
ENSRNOG00000004284	3426	5349	2796	6988	5433	4425	4227	2862	3267	2756	3101	3928	146.9914893	208.6357163	125.4572768	323.9785703	245.6211603	191.8380393	173.1316071	124.8928621	138.1937398	133.3534903	140.3586586	185.6128133	3330.487385	5821.993703	-0.805724804	0.004661374	0.174299471	3317.008954	5494.088089	-0.727977414	0.016439236	0.416694618	5815.957673	3663.980753	0.666523335	0.045321773	0.420306091	Btg1	7	37812831	37815088	+	1462	protein_coding	B-cell translocation gene 1, anti-proliferative [Source:RGD Symbol;Acc:2224]	-
ENSRNOG00000001815	2356	2793	4424	6053	3069	3437	3190	4820	4214	6198	5253	2520	63.72747944	68.68052703	125.1469967	176.9215299	87.47210664	93.93936237	82.37234307	132.6055346	112.377765	189.0703246	149.8964914	75.07297715	3969.706804	4347.856356	-0.13126546	0.725060392	0.9719492	4742.045844	4100.782566	0.209620358	0.653542967	0.999995905	4343.101048	3114.377342	0.479806393	0.274236877	0.838264503	Eif4a2	11	81373048	81379871	-	2319	protein_coding	eukaryotic translation initiation factor 4A2 [Source:RGD Symbol;Acc:1309225]	DEAD
ENSRNOG00000000800	4347	3146	3706	2214	2965	3661	5570	4814	5350	3392	5033	4124	46.65859285	30.69813157	41.60076047	25.67900372	33.53419896	39.70620186	57.07375848	52.55466111	56.61482675	41.05992795	56.99037813	48.7519842	5075.481116	3020.731426	0.74858837	0.001188723	0.07351044	4239.224468	2854.783739	0.570399925	0.041228861	0.656163227	3017.873683	3622.08076	-0.263197783	0.365904167	0.890081317	Man1a1	20	35257985	35450513	-	5844	protein_coding	mannosidase, alpha, class 1A, member 1 [Source:RGD Symbol;Acc:1310891]	-
ENSRNOG00000015036	4365	4666	3157	7963	3978	2987	5440	2809	1984	3881	3820	3252	100.9594014	98.11117599	76.36440261	199.0204901	96.95016216	69.80947339	120.1159553	66.08112306	45.24166614	101.2340249	93.20913832	82.84087902	3276.681912	5191.501272	-0.663880369	0.195857943	0.818770145	3714.310005	4894.184653	-0.397954777	0.362586232	0.999995905	5185.717477	3891.065151	0.414340027	0.352652731	0.883964913	Ctgf	1	21851660	21854773	-	2712	protein_coding	connective tissue growth factor [Source:RGD Symbol;Acc:621392]	VWC
ENSRNOG00000055257	4833	4858	3253	3398	4500	4848	4724	3826	3579	3244	3288	3921	200.501307	183.2184275	141.136172	152.3289134	196.7135015	203.2261756	187.0895726	161.4390286	146.3849791	151.7754751	143.9013384	179.1549854	3909.286246	4363.617854	-0.158634033	0.465346946	0.935300584	3545.991308	4123.231164	-0.217620002	0.344736436	0.999995905	4359.473461	4133.566334	0.076754672	0.757265995	0.979756639	15-Sep	2	250600823	250633897	+	1512	protein_coding	selenoprotein 15 [Source:RGD Symbol;Acc:621291]	-
ENSRNOG00000012247	4069	4167	3910	4162	3817	3687	4712	3986	4134	3978	3942	3466	110.9716537	103.313981	111.5205707	122.6549277	109.6901853	101.6047768	122.6786338	110.5668201	111.1550617	122.3515539	113.4158101	104.1081116	4138.244727	4015.775269	0.043400638	0.797131821	0.982188662	3861.105218	3791.549839	0.026246414	0.888618073	0.999995905	4011.739734	3904.585092	0.039052307	0.81648484	0.984319738	Rab7a	4	119910478	119959173	-	2300	protein_coding	RAB7A, member RAS oncogene family [Source:RGD Symbol;Acc:61908]	Ras
ENSRNOG00000018273	4286	5554	4482	3619	3810	3658	4481	3554	3798	3264	3716	3783	104.1233501	122.6628552	113.8732396	95.0042658	97.53088925	89.79585453	103.9226449	87.81658551	90.96730539	89.42654637	95.23668779	101.2194446	3813.003944	3810.637227	0.000950915	0.995239868	0.999948687	3646.303298	3598.797846	0.018943326	0.906474406	0.999995905	3806.886578	4583.327183	-0.267837707	0.094137481	0.585536446	Ncl	9	93368932	93377643	-	2582	protein_coding	nucleolin [Source:RGD Symbol;Acc:3153]	RRM_1
ENSRNOG00000021220	6749	4942	1961	1164	6279	4590	5546	4001	3434	1725	3114	4406	178.8518243	119.0605584	54.34822913	33.33231545	175.3338105	122.9088774	140.304982	107.8414341	89.71987106	51.55412119	87.05729437	128.5967763	4177.254913	4096.703712	0.02807995	0.959731272	0.997231254	3125.067584	3876.456841	-0.310857797	0.620362069	0.999995905	4093.381272	4340.122813	-0.084445237	0.899175432	0.989429757	Cpxm1	3	122913886	122920684	-	2367	protein_coding	carboxypeptidase X (M14 family), member 1 [Source:RGD Symbol;Acc:1306937]	F5_F8_type_C
ENSRNOG00000017914	4619	3788	2564	4086	3953	4754	3313	4810	4107	4001	4077	3836	226.0019265	168.4943634	131.2006715	216.0334981	203.8037803	235.0390249	154.7479469	239.3714841	198.1177037	220.7766162	210.4444621	206.7161558	3970.150149	4388.717544	-0.144660923	0.546729434	0.947842336	4039.581229	4145.122306	-0.037235303	0.819807756	0.999995905	4384.371729	3509.817058	0.320957526	0.245680145	0.814308145	Prkcdbp	1	170317113	170318935	-	1282	protein_coding	protein kinase C, delta binding protein [Source:RGD Symbol;Acc:628755]	-
ENSRNOG00000008116	3303	3126	4828	2975	2725	3080	5252	5463	4340	4376	4037	4317	67.29008685	57.8952211	102.8640536	65.49196816	58.49655146	63.4030065	102.1425072	113.1975098	87.16992022	100.5402987	86.7628633	96.86261879	4868.315667	3016.419901	0.69057443	0.000272554	0.027219414	4321.142658	2848.491964	0.601194325	0.000433781	0.041758483	3013.403022	3660.513561	-0.280575057	0.344351338	0.878073683	Ppap2b	5	124690214	124765498	+	3079	protein_coding	phosphatidic acid phosphatase type 2B [Source:RGD Symbol;Acc:620454]	-
ENSRNOG00000015078	3348	3027	4856	3832	3067	6220	4588	3934	3808	3506	4703	2755	300.012682	246.5913357	455.0789004	371.0549429	289.5937483	563.1980847	392.4793886	358.5516099	336.422867	354.3124543	444.592113	271.8988745	3977.018934	4478.218233	-0.171262409	0.57476297	0.950974522	3703.835864	4230.96571	-0.191973927	0.597776428	0.999995905	4473.754185	3655.386698	0.291529532	0.452375119	0.924470068	Ifitm3	1	213810696	213811901	-	700	protein_coding	interferon induced transmembrane protein 3 [Source:RGD Symbol;Acc:1595844]	-
ENSRNOG00000003018	4468	4412	1874	4194	7249	5491	4196	3451	3828	1654	2671	4069	89.77025726	80.58719454	39.37701126	91.05552197	153.4682876	111.4775382	80.48113009	70.52245491	75.82730804	37.4778918	56.61425604	90.0406534	3699.358674	5806.813209	-0.650468894	0.012462748	0.289913206	2840.082934	5487.51445	-0.950215012	0.021944572	0.482537967	5801.478241	3409.293811	0.766908064	0.059270929	0.480500366	Olfml2b	13	88995316	89032487	+	3122	protein_coding	olfactomedin-like 2B [Source:RGD Symbol;Acc:1309257]	-
ENSRNOG00000057092	1325	2126	8562	833	1107	13898	4180	1519	3203	1535	7732	1383	15.77392907	23.00903971	106.5989893	10.71587314	13.88650224	167.1833153	47.5050269	18.39267668	37.59372394	20.6088011	97.10653601	18.13334099	2844.732169	5277.082681	-0.891457488	0.333598833	0.894468803	3542.896344	4997.536385	-0.496293888	NA	1	5272.262937	3999.071684	0.398774585	NA	1	Slfn3	10	70411738	70435156	+	5269	protein_coding	Protein Slfn3; Schlafen 3, isoform CRA_b; Schlafen-4 [Source:UniProtKB/TrEMBL;Acc:Q9TPX1]	AAA_4
ENSRNOG00000010117	3985	5500	4249	4236	3576	3696	4153	3431	3891	3159	3509	3982	48.77380752	61.19729861	54.38747834	56.02383607	46.11870316	45.70954701	48.52432988	42.7112429	46.95198621	43.60419797	45.30793971	53.67737049	3699.578466	3962.025965	-0.098815261	0.586233797	0.950974522	3609.676746	3740.471805	-0.051326372	0.806702308	0.999995905	3958.00251	4389.271945	-0.14927721	0.46661449	0.929912219	Eif3a	1	282139823	282170017	-	5125	protein_coding	eukaryotic translation initiation factor 3, subunit A [Source:RGD Symbol;Acc:1307269]	-
ENSRNOG00000004992	4229	4670	3334	3238	4403	3992	4965	3650	4100	2867	3584	4121	143.9343842	144.495718	118.6714701	119.0864284	157.9053325	137.2884564	161.318956	126.352224	137.5767765	110.046163	128.6848679	154.4760394	4093.382228	3990.004094	0.03691811	0.86041457	0.987907318	3579.945512	3769.717622	-0.074518952	0.763080651	0.999995905	3986.217786	3908.607515	0.028335773	0.893584957	0.98934463	Rab1a	14	104475082	104501020	+	1843	protein_coding	RAB1A, member RAS oncogene family [Source:RGD Symbol;Acc:619736]	Ras
ENSRNOG00000012623	3988	4013	2661	3802	4857	4090	5580	3893	3449	2932	3278	4426	156.0536142	142.7575446	108.8973758	160.7642027	200.2663706	161.7180925	208.4453262	154.9409601	133.0596203	129.3906785	135.3194557	190.7487646	4156.458658	4379.479541	-0.075377298	0.767440997	0.979255186	3606.22001	4136.939755	-0.198077118	0.453079146	0.999995905	4375.280248	3404.182041	0.362016669	0.131463219	0.673647538	Arf4	16	2338333	2354909	+	1603	protein_coding	ADP-ribosylation factor 4 [Source:RGD Symbol;Acc:621275]	Arf
ENSRNOG00000013552	2397	5276	5128	8641	1095	3024	3936	2582	3116	6946	3345	1442	33.5990655	67.23186819	75.17285399	130.8825435	16.1731467	42.83093663	52.66881355	36.81108001	43.06168475	109.8030202	49.46384788	22.26158424	3097.217633	4451.42388	-0.523273354	0.427216369	0.924870335	4009.127825	4191.774937	-0.064273967	0.936378796	0.999995905	4445.910557	4106.459396	0.114567547	0.87484514	0.987697667	Scd1	1	264160129	264172729	-	4475	protein_coding	stearoyl-Coenzyme A desaturase 1 [Source:RGD Symbol;Acc:621176]	-
ENSRNOG00000060229	4466	4373	3995	3183	4094	3990	4313	3623	3726	3578	3526	3872	312.3046709	278.0036298	292.1664897	240.5220831	301.6677204	281.9351842	287.9244197	257.686254	256.8839765	282.1762384	260.12056	298.213124	3760.592597	3863.300652	-0.038881705	0.827135813	0.985760881	3723.726014	3649.918517	0.028849888	0.881960718	0.999995905	3859.609703	4124.325505	-0.095653882	0.595957153	0.955706549	Arf1	10	45563547	45579029	-	897	protein_coding	ADP-ribosylation factor 1 [Source:UniProtKB/Swiss-Prot;Acc:P84079]	Arf
ENSRNOG00000015845	5600	5839	3234	2914	4209	4241	4261	2955	3892	2238	3279	4031	95.50552717	90.52951264	57.68120874	53.70176792	75.63810628	73.08451547	69.37313078	51.25793684	65.4406666	43.04482078	58.99490515	75.71552186	3573.881343	3890.318676	-0.122393628	0.613449404	0.954131052	3230.049003	3676.290387	-0.186697301	0.554677987	0.999995905	3886.663792	4668.402954	-0.264416949	0.383093649	0.897735074	Fam129b	3	11921715	11971327	+	3678	protein_coding	family with sequence similarity 129, member B [Source:RGD Symbol;Acc:1307018]	-
ENSRNOG00000028498	4276	4497	3407	3557	4704	3691	4966	3675	3469	3266	3333	3720	92.64912723	88.58042335	77.2021913	83.28102429	107.3970102	80.80985019	102.7187279	80.98864568	74.1041175	79.80684808	76.18536648	88.77245258	3898.534595	4107.57413	-0.07532428	0.750977135	0.978167279	3499.87409	3880.073518	-0.148781327	0.497727338	0.999995905	4103.651308	3897.58842	0.074291392	0.730118128	0.976867718	Wdr1	14	76989919	77023726	+	2895	protein_coding	WD repeat domain 1 [Source:RGD Symbol;Acc:1305789]	WD40
ENSRNOG00000006548	5634	4521	2096	1181	6283	4526	4963	3762	3359	1709	2778	5727	63.49299957	46.31852672	24.70325255	14.38193947	74.61004535	51.53949657	53.39401244	43.12121116	37.32101184	21.72057947	33.02735958	71.08334033	3891.298544	4082.948598	-0.069372074	0.899121281	0.990126934	3459.752433	3863.370797	-0.159200615	0.811730992	0.999995905	4079.635841	3897.902901	0.065739773	0.917003309	0.98997385	Mrc2	10	93520132	93581296	+	5566	protein_coding	mannose receptor, C type 2 [Source:RGD Symbol;Acc:1559436]	Lectin_C
ENSRNOG00000016214	1320	1922	9491	3812	2693	3540	2073	5090	5724	6442	3201	1170	10.94214338	14.48415226	82.28000349	34.14600652	23.5226402	29.651615	16.40465318	42.91502893	46.78024576	60.22399108	27.99282671	10.68183769	4199.425977	3455.318957	0.281354887	0.513842796	0.941575276	3693.533221	3261.878557	0.179285916	0.762833692	0.999995905	3451.747951	4255.406802	-0.301941962	0.687135154	0.970532002	Agl	2	219788234	219842986	-	7567	protein_coding	amylo-alpha-1, 6-glucosidase, 4-alpha-glucanotransferase [Source:RGD Symbol;Acc:1306376]	-
ENSRNOG00000007806	4329	4766	3080	3930	3971	4264	3558	3563	3334	4206	3728	3629	256.9004131	257.1239213	191.1532962	252.0161217	248.3123648	255.6884045	201.5683968	215.058294	195.0640406	281.4924997	233.3918743	237.189701	3378.844439	4177.277284	-0.306065465	0.029063567	0.443794024	3925.926683	3945.230985	-0.007108872	0.967833859	0.999995905	4173.153103	3882.621504	0.104037169	0.612796398	0.958582511	Arf5	4	55715744	55718670	+	1057	protein_coding	ADP-ribosylation factor 5 [Source:RGD Symbol;Acc:621278]	Arf
ENSRNOG00000016678	4311	3227	2449	1668	4442	5490	4595	4991	5327	2404	3777	3588	127.1343002	86.51569632	75.53136916	53.15441187	138.0335033	163.5963761	129.3628309	149.704702	154.8823091	79.95387558	117.5071547	116.5383302	4823.730413	3940.783151	0.291630348	0.495048315	0.940198729	3300.182197	3727.77075	-0.175781806	0.706970211	0.999995905	3937.334391	3203.387672	0.297642537	0.533882066	0.941576569	Angptl2	3	12262822	12292663	+	2127	protein_coding	angiopoietin-like 2 [Source:RGD Symbol;Acc:620004]	Fibrinogen_C
ENSRNOG00000018708	4196	4769	4148	3582	3700	3714	3806	3667	3504	4217	3561	3318	176.5265527	182.3950765	182.5018059	162.8391021	164.0202716	157.8821677	152.8560475	156.9092793	145.3359527	200.0776161	158.0444122	153.7384807	3545.81501	3778.104433	-0.091547211	0.502003353	0.940198729	3768.919145	3568.115896	0.078964003	0.694557413	0.999995905	3774.379573	4206.357822	-0.156348063	0.222605463	0.796441808	Ppp1ca	1	219439953	219443570	+	1491	protein_coding	protein phosphatase 1, catalytic subunit, alpha isozyme [Source:RGD Symbol;Acc:3375]	Metallophos
ENSRNOG00000026371	9449	12981	8568	503	2678	1732	2013	214	708	1819	1565	3952	285.5030183	356.5695335	270.7435821	16.42295855	85.26222656	52.87974632	58.06412835	6.576605411	21.09077392	61.98375701	49.88521038	131.514438	927.1887904	1674.906771	-0.853088831	0.276064275	0.870631978	2494.851929	1584.744888	0.654677298	0.307791598	0.999995905	1673.553948	9872.960796	-2.560544463	6.78E-06	0.000611145	Krt17	10	88118001	88163723	-	2076	protein_coding	keratin 17, type I [Source:RGD Symbol;Acc:1303181]	Filament
ENSRNOG00000055583	5306	3996	1888	1269	5731	5368	5239	3363	3312	1555	2977	6122	72.79695739	49.84053436	27.08955246	18.81335113	82.85097678	74.4175058	68.61730581	46.92842804	44.799247	24.06006068	43.08810837	92.50622323	3828.275276	4202.679142	-0.134626664	0.801066813	0.982188662	3606.080074	3976.730493	-0.141161682	0.833879946	0.999995905	4199.189502	3563.755028	0.23671283	0.701648718	0.972740337	Ttyh3	12	16084266	16112664	+	4572	protein_coding	Protein Ttyh3; Tweety homolog 3 (Drosophila) (Predicted) [Source:UniProtKB/TrEMBL;Acc:D4A383]	-
ENSRNOG00000056038	2701	2904	4101	5573	2806	3716	3417	4487	4566	5246	4025	2430	32.98768001	32.24296924	52.3806419	73.54866411	36.11071585	45.85846512	39.83927706	55.73736273	54.97908402	72.25631643	51.85918474	32.68625054	4042.265716	4178.837479	-0.047928772	0.889086023	0.989175957	3976.825187	3942.146316	0.012639881	0.976417608	0.999995905	4174.298482	3149.057287	0.406639288	0.294285254	0.850179786	Ehbp1l1	1	221062147	221084129	-	5136	protein_coding	EH domain binding protein 1-like 1 [Source:MGI Symbol;Acc:MGI:3612340]	CH
ENSRNOG00000009243	4110	3453	2208	2103	5117	5859	4790	4256	4363	2135	2983	4487	152.2779662	116.3062497	85.55554713	84.19631329	199.7707523	219.3488513	169.4220922	160.383624	159.3730422	89.20998531	116.5953178	183.0977292	4326.974105	4450.216144	-0.040545407	0.916424666	0.992151859	3252.564415	4208.978522	-0.371907411	0.432180281	0.999995905	4446.290694	3122.335297	0.509983666	0.254248779	0.822717081	Oaf	8	47511719	47529689	-	1693	protein_coding	OAF homolog (Drosophila) [Source:RGD Symbol;Acc:1305890]	-
ENSRNOG00000007330	4127	4234	3980	3680	3732	3253	4506	3780	3781	4104	3398	3231	150.6827416	140.5371449	151.9728383	145.1895703	143.5793298	120.0133969	157.0578012	140.3731358	136.1037608	168.9883398	130.8835393	129.9264718	3891.112539	3671.42578	0.083902439	0.639157249	0.959970249	3646.408562	3466.727383	0.072898239	0.743791191	0.999995905	3667.782352	3967.391004	-0.113293057	0.514386906	0.937495126	Capzb	5	157642751	157742478	+	1718	protein_coding	capping protein (actin filament) muscle Z-line, beta [Source:RGD Symbol;Acc:1359099]	-
ENSRNOG00000021166	3496	2540	4926	3631	2331	3008	4288	5379	5706	3992	4049	2455	111.8268353	73.86174351	164.7869729	125.5045342	78.56663017	97.22301004	130.938894	175.000509	179.9454134	144.0076242	136.6328095	86.48837743	4980.502722	3090.141711	0.688628265	0.012644375	0.292571635	3556.316009	2916.504196	0.28615885	0.383776641	0.999995905	3086.89987	3583.023531	-0.214967649	0.579363132	0.954144104	Ecm1	2	197855460	197860699	-	1961	protein_coding	extracellular matrix protein 1 [Source:RGD Symbol;Acc:620357]	-
ENSRNOG00000002021	3798	4130	3920	3359	3711	3477	4841	3674	4238	2778	3814	4041	25.77194689	25.47730856	27.81840286	24.62979675	26.53410625	23.84040223	31.35931958	25.35680766	28.35225612	21.25909884	27.30269813	30.20040454	4107.323106	3624.148844	0.180606619	0.288708576	0.877855933	3597.106358	3422.89797	0.07164463	0.752140273	0.999995905	3620.605327	3808.679794	-0.073026481	0.624209061	0.958963829	Son	11	31806618	31837763	+	9244	protein_coding	Son DNA binding protein [Source:RGD Symbol;Acc:1309013]	G-patch
ENSRNOG00000052113	4380	3445	2768	2440	3794	4385	5171	4063	4637	2861	3872	3894	60.93209061	43.56848143	40.27095349	36.67924198	55.61482019	61.63936938	68.67296324	57.48862856	63.59800148	44.88592393	56.82506337	59.66224053	4469.300324	3626.379131	0.301485576	0.25607204	0.860023936	3594.921744	3427.7398	0.068683472	0.818609286	0.999995905	3623.010843	3399.997867	0.091687095	0.772361856	0.982841673	Ppp1r9b	10	82800704	82816731	+	4509	protein_coding	Neurabin-2 [Source:UniProtKB/Swiss-Prot;Acc:O35274]	PDZ
ENSRNOG00000005269	1028	1965	7844	3886	2165	4845	1352	5768	7156	6197	2564	868	12.72607313	22.11439601	101.5529965	51.9831572	28.24102418	60.60545298	15.97781074	72.62559588	87.33856167	86.51733601	33.48512558	11.83457504	4664.185451	3731.563592	0.32182533	0.594049208	0.950974522	3296.219496	3523.57996	-0.096249043	0.888101407	0.999995905	3727.679047	3608.246472	0.047013497	0.950559847	0.993817981	Srl	10	11240138	11284332	+	5067	protein_coding	sarcalumenin [Source:RGD Symbol;Acc:1306564]	-
ENSRNOG00000028629	4135	3956	3065	3857	3992	4230	4012	3919	4106	3436	3291	3550	107.2683058	93.29608472	83.15344458	108.1195186	109.1208354	110.8799178	99.3564608	103.4032831	105.014497	100.5239175	90.06507213	101.4275426	3888.697671	4147.298057	-0.09290936	0.478327011	0.938148032	3487.353177	3917.036008	-0.167663457	0.282381296	0.999995905	4143.21643	3573.705175	0.213306891	0.235849868	0.807868713	Akt1	6	137218376	137236258	-	2418	protein_coding	v-akt murine thymoma viral oncogene homolog 1 [Source:RGD Symbol;Acc:2081]	Pkinase
ENSRNOG00000000777	2328	2254	6420	2088	1312	7596	4691	1987	3149	2850	8565	2213	82.64158357	72.74125577	238.344174	80.0948709	49.07617786	272.4690836	158.9719014	71.74252849	110.2104356	114.0987423	320.7566235	86.5224306	3143.460671	3708.533897	-0.238508063	0.706437818	0.969592493	4557.364189	3507.410656	0.377783754	0.611552593	0.999995905	3704.920548	3629.597755	0.029674915	0.968023149	0.997553656	RT1-S3	20	3176107	3179818	+	1767	protein_coding	RT1 class Ib, locus S3 [Source:RGD Symbol;Acc:735037]	MHC_I
ENSRNOG00000008947	5009	3083	1915	1219	4484	4250	6606	3694	2827	2759	3252	6320	144.9920948	81.12935915	57.9716857	38.12901228	136.7666278	124.3079325	182.5455049	108.7560288	80.67769934	90.06692503	99.30621768	201.4846725	4208.655303	3385.200159	0.314106307	0.553525538	0.948337658	4183.301466	3202.652691	0.385355911	0.496168813	0.999995905	3382.34047	3205.075879	0.077675059	0.892103599	0.989260651	Cpz	14	80403001	80426245	+	2167	protein_coding	carboxypeptidase Z [Source:RGD Symbol;Acc:620496]	Fz
ENSRNOG00000013741	3439	4438	4145	4856	3344	3461	3910	3128	3714	4111	3452	3036	134.2358457	157.4834256	169.2055953	204.8205661	137.538359	136.506882	145.6975892	124.1841671	142.9264578	180.9689834	142.1476636	130.5177977	3465.158522	4024.825474	-0.215948269	0.390719283	0.915894912	3600.063698	3798.192151	-0.077279997	0.788237458	0.999995905	4020.608948	3860.254203	0.058690405	0.827825053	0.98480098	Ube2d3	2	240627436	240655246	+	1607	protein_coding	ubiquitin-conjugating enzyme E2D 3 [Source:RGD Symbol;Acc:619912]	UQ_con
ENSRNOG00000006247	3988	3990	2812	2808	4112	3854	5314	4042	3740	2700	3335	4236	56.44267679	51.33771989	41.62187366	42.94455557	61.32348115	55.11639236	71.79815487	58.18511791	52.18653454	43.09595996	49.79444566	66.02980983	4217.449774	3691.119903	0.1923077	0.429253361	0.924870335	3479.294079	3487.884447	-0.00356761	0.990007847	0.999995905	3687.655452	3449.128261	0.096460088	0.697779772	0.972615802	Copa	13	90467265	90508932	+	4432	protein_coding	coatomer protein complex subunit alpha [Source:RGD Symbol;Acc:1310525]	Coatomer_WDAD
ENSRNOG00000016541	2028	2147	2693	4579	2978	3440	4049	4754	3496	3617	6077	5050	28.21239264	27.15283879	39.17979688	68.83370862	43.65338285	48.35562843	53.77235122	67.26579871	47.94880595	56.74672732	89.18541067	77.37398939	3983.528744	3793.23365	0.07062874	0.801271562	0.982188662	4975.87955	3579.687531	0.475154647	0.129671437	0.999995905	3789.24282	2222.080827	0.770052398	0.011047196	0.185915964	Enc1	2	28049217	28061029	+	4509	protein_coding	ectodermal-neural cortex 1 [Source:RGD Symbol;Acc:1303152]	BACK
ENSRNOG00000004616	3970	5002	3929	3530	3854	3471	4405	3244	3115	3172	3758	3341	155.3492599	177.9400044	160.7883463	149.2629236	158.9101488	137.2429093	164.5522692	129.1108334	120.1741714	139.9820028	155.1343852	143.988166	3465.031777	3732.259806	-0.107129142	0.60678471	0.953440448	3477.298006	3524.783286	-0.019525979	0.908633374	0.999995905	3728.600602	4126.777514	-0.146451364	0.376059188	0.89532364	Npm1	10	18080950	18090950	-	1603	protein_coding	nucleophosmin (nucleolar phosphoprotein B23, numatrin) [Source:RGD Symbol;Acc:3192]	-
ENSRNOG00000020673	2917	3099	3489	6218	2980	3426	3432	4200	4220	4244	3810	2563	61.48309287	59.38162546	76.90845812	141.6212919	66.18457485	72.96645656	69.05670262	90.03922014	87.69324318	100.8823046	84.71822818	59.49761075	3839.061342	4372.232676	-0.187599364	0.606667504	0.953440448	3602.542247	4123.413776	-0.194809107	0.633125572	0.999995905	4367.41647	3067.531858	0.509699544	0.180245795	0.752866362	Pbxip1	2	188766535	188776439	+	2976	protein_coding	pre-B-cell leukemia homeobox interacting protein 1 [Source:RGD Symbol;Acc:1305180]	-
ENSRNOG00000018091	3862	4576	3386	3132	4026	3613	4688	3551	3716	3122	3461	3445	111.6875904	120.3067226	102.4079008	97.87526755	122.6839258	105.5789246	129.425406	104.4495279	105.9504392	101.8230011	105.5909902	109.7270039	3850.024615	3696.966322	0.058548938	0.767748194	0.979255186	3397.913253	3492.479936	-0.039604959	0.832739083	0.999995905	3693.428708	3778.881055	-0.033043132	0.860335367	0.98671902	Gdi2	17	70299183	70325855	-	2169	protein_coding	GDP dissociation inhibitor 2 [Source:RGD Symbol;Acc:61802]	-
ENSRNOG00000000841	3925	3884	3350	3410	3793	3811	3613	4578	3578	3338	3496	3797	49.85868035	44.85300738	44.50407547	46.80735	50.76977086	48.9166478	43.8135417	59.14799997	44.81009437	47.81980418	46.84952088	53.12187044	3815.136901	3781.077266	0.012884256	0.950625317	0.994796328	3604.689643	3571.41951	0.013361774	0.93471285	0.999995905	3777.390247	3581.587027	0.076809766	0.604107088	0.957098876	Ddx39b	20	4806108	4818568	-	4938	protein_coding	DEAD (Asp-Glu-Ala-Asp) box polypeptide 39B [Source:RGD Symbol;Acc:70923]	DEAD
ENSRNOG00000018371	3505	4536	2346	8257	4005	3991	3094	3274	2935	3133	2602	2887	125.5608018	147.7237527	87.89171195	319.6295324	151.1784264	144.4655869	105.8097403	119.291058	103.6593706	126.5746676	98.3345108	113.9054449	3008.669906	5637.631649	-0.905945735	0.015294104	0.319814257	2929.666094	5316.032457	-0.859605906	0.029257375	0.557004117	5631.392861	3294.016543	0.773585419	0.068724656	0.51384844	Tubb6	18	63130542	63140181	+	1751	protein_coding	tubulin, beta 6 class V [Source:RGD Symbol;Acc:1305887]	Tubulin
ENSRNOG00000023910	4069	3669	2650	1659	3802	3788	5564	4108	4166	2345	4349	4378	81.36270433	66.69551419	55.41628616	35.84615911	80.10710556	76.53573833	106.2096769	83.54708034	82.1280204	52.88114803	91.7402046	96.4151065	4454.876449	3153.789135	0.498271564	0.16799333	0.79028212	3736.672047	2982.268478	0.325333999	0.448924717	0.999995905	3150.992839	3324.666335	-0.077383044	0.842048514	0.984999197	Man2b1	19	26196837	26216267	+	3137	protein_coding	mannosidase, alpha, class 2B, member 1 [Source:RGD Symbol;Acc:3039]	-
ENSRNOG00000001719	3282	4139	4328	4897	3143	3473	3080	3416	3831	4410	3724	2742	69.88082737	80.11726514	96.37415242	112.6699554	70.51558038	74.72068856	62.60506332	73.9776414	80.42036083	105.8957166	83.64919102	64.30112254	3340.96581	3974.115655	-0.250348884	0.362541742	0.905041302	3693.208489	3750.08073	-0.022037284	0.946403693	0.999995905	3969.918339	3783.03243	0.069558166	0.814248355	0.984319738	Psmd2	11	83934087	83944763	-	2946	protein_coding	proteasome (prosome, macropain) 26S subunit, non-ATPase, 2 [Source:RGD Symbol;Acc:1305752]	-
ENSRNOG00000020038	4978	3672	2182	2161	4506	5424	4497	3182	3162	2045	2986	5576	107.0460551	71.784334	49.0709402	50.21449491	102.1005789	117.8561029	92.31620515	69.59517119	67.03661003	49.59403336	67.73890776	132.0596624	3488.053598	4116.340704	-0.238959186	0.519621588	0.941946611	3593.558841	3892.625512	-0.115345435	0.81797363	0.999995905	4112.648431	3461.423391	0.248710145	0.58275392	0.954701734	Chpf	9	82669204	82673898	-	2917	protein_coding	chondroitin polymerizing factor [Source:RGD Symbol;Acc:1359458]	-
ENSRNOG00000001004	4422	3938	2878	2497	4019	4129	4689	3681	3845	2721	3477	4015	31.74016667	25.69670297	21.60404694	19.3672324	30.39692928	29.9469066	32.12994474	26.87320341	27.20954081	22.02618837	26.32860002	31.74005369	3935.55298	3639.466573	0.112815511	0.661541135	0.962441311	3457.828665	3439.900457	0.007482305	0.980108477	0.999995905	3636.09731	3597.803258	0.015288667	0.958844837	0.995508865	Ncor2	12	36871999	37033701	+	8739	protein_coding	nuclear receptor co-repressor 2 [Source:RGD Symbol;Acc:1310293]	Myb_DNA-binding
ENSRNOG00000014562	3958	4693	3928	3038	3838	3623	4752	3174	3512	2741	3311	3690	105.8278532	114.0738183	109.8372203	87.77493623	108.1310472	97.88342356	121.2941651	86.3165902	92.57913258	82.65203946	93.39335745	108.6631286	3677.700877	3602.058927	0.030013632	0.89286086	0.989175957	3299.51064	3402.889027	-0.044508379	0.838312641	0.999995905	3598.606599	4030.765509	-0.163613046	0.334211046	0.873833677	Hnrnpf	4	149957206	149978895	+	2346	protein_coding	heterogeneous nuclear ribonucleoprotein F [Source:RGD Symbol;Acc:620366]	RRM_1
ENSRNOG00000037085	394	953	3047	20271	808	1560	673	1866	2358	8449	3247	390	4.107413388	9.031841784	33.21991407	228.3525801	8.875744572	16.43286969	6.697713062	19.78549815	24.23541145	99.33398196	35.70977325	4.477838668	1596.158461	8004.476185	-2.326210463	NA	1	4141.891679	7523.7552	-0.86117011	0.476613246	0.999995905	7993.579745	1456.21609	2.456632496	NA	1	Xirp1	8	128702133	128711221	-	6017	protein_coding	xin actin-binding repeat containing 1 [Source:RGD Symbol;Acc:1304776]	-
ENSRNOG00000008822	3877	3854	2809	4025	4244	3501	3935	4209	4031	3268	3208	3012	162.4524273	146.8092236	123.0937495	182.244674	187.3816337	148.2310329	157.4035132	179.3793668	166.5242958	154.4303992	141.8069038	139.0007085	3937.792083	4052.636355	-0.041462138	0.825691911	0.98544288	3218.12515	3826.75638	-0.249883348	0.201504743	0.999995905	4048.633281	3371.528167	0.263968687	0.227581221	0.799961717	Fkbp1a	3	147042944	147062724	+	1497	protein_coding	FK506 binding protein 1a [Source:RGD Symbol;Acc:2617]	FKBP_C
ENSRNOG00000029707	2638	3340	3732	5423	2839	3181	3257	3538	5846	4314	2805	3031	120.0819627	138.2167514	177.6636088	266.7479852	136.172566	146.3131216	141.5337541	163.8037999	262.3591416	221.4641683	134.7002691	151.9569491	4087.008653	3959.808053	0.045636084	0.907208185	0.991232183	3456.839741	3735.041143	-0.111668348	0.772052435	0.999995905	3955.497871	3131.463017	0.337017478	0.360884681	0.887608138	Mt-nd4	MT	10160	11537	+	1378	protein_coding	mitochondrially encoded NADH dehydrogenase 4 [Source:RGD Symbol;Acc:620559]	-
ENSRNOG00000015320	3166	4185	3723	4984	3438	3661	2927	3303	3275	5003	3700	2572	306.9437777	368.8540987	377.4807572	522.1370533	351.2166029	358.6445806	270.9005751	325.7014217	313.0355287	547.0144122	378.4271254	274.6316147	3076.053989	4168.930237	-0.438583441	0.080304809	0.657497711	3833.970386	3934.327963	-0.037277805	0.917068351	0.999995905	4164.568752	3551.428571	0.229733371	0.382613793	0.897376735	Atp5g2	7	144264199	144272578	-	647	protein_coding	ATP synthase, H+ transporting, mitochondrial Fo complex, subunit C2 (subunit 9) [Source:RGD Symbol;Acc:620051]	-
ENSRNOG00000001344	3152	2925	3475	4313	2834	2513	3363	4119	3916	6139	4901	2094	105.3914983	88.91119931	121.5144812	155.8322657	99.84825012	84.90406409	107.3459141	140.0794149	129.0911462	231.4927243	172.8767876	77.11301613	3692.336834	3342.226507	0.143753856	0.640674711	0.960115483	4460.743905	3153.171012	0.500491947	0.294798589	0.999995905	3338.67881	3087.673339	0.11275791	0.72892863	0.976647392	Aldh2	12	40466495	40498752	+	1876	protein_coding	aldehyde dehydrogenase 2 family (mitochondrial) [Source:RGD Symbol;Acc:69219]	Aldedh
ENSRNOG00000059947	6790	9290	4286	1447	5217	3196	2343	795	1761	2049	2098	4364	138.8699254	172.7290443	91.67363512	31.97904691	112.4295589	66.04832666	45.74567053	16.53745647	35.50848866	47.26076302	45.26645905	98.30029309	1564.530719	3370.074563	-1.107015334	0.040139906	0.516824224	2890.334452	3187.409805	-0.141161285	0.796765819	0.999995905	3367.256126	6441.834586	-0.935904161	0.066846311	0.508493308	Sdc1	6	33885495	33908016	+	3067	protein_coding	Syndecan-1 [Source:UniProtKB/Swiss-Prot;Acc:P26260]	-
ENSRNOG00000047088	2868	4119	4996	4424	3017	3042	3410	3459	4143	4468	3165	2524	66.3103862	86.57757759	120.8032721	110.5289605	73.5019672	71.06867859	75.26552068	81.34224032	94.43907995	116.5026804	77.19847762	64.27223519	3558.82334	3619.831624	-0.024485867	0.926851551	0.993356611	3455.696449	3415.830385	0.01674204	0.961771097	0.999995905	3616.029846	3871.176755	-0.098361551	0.776908624	0.983764406	Rab10	6	27668403	27721120	-	2713	protein_coding	RAB10, member RAS oncogene family [Source:RGD Symbol;Acc:620879]	Ras
ENSRNOG00000013023	3671	4387	2960	3772	3277	3585	3423	3263	3262	3946	4828	3240	135.0554783	146.7258666	113.8867999	149.9540023	127.0356179	133.2703693	120.2192463	122.0978599	118.3167363	163.7213225	187.3819238	131.2817852	3212.941831	3657.227504	-0.186831436	0.236693036	0.847170934	4063.535835	3453.138853	0.234856813	0.314081482	0.999995905	3653.536759	3514.4209	0.055906539	0.778012541	0.983952749	Gltscr2	1	77836196	77844189	-	1705	protein_coding	glioma tumor suppressor candidate region gene 2 [Source:RGD Symbol;Acc:1303085]	-
ENSRNOG00000016398	3924	3751	2661	2853	3957	4114	4019	4106	3945	2984	3807	3454	56.19621848	48.83558401	39.85445054	44.15078422	59.71251811	59.53316905	54.94591132	59.80812616	55.70055275	48.19447513	57.51664982	54.47936909	3901.667298	3739.756152	0.061089975	0.766182093	0.979255186	3466.405886	3533.883586	-0.027823451	0.904249355	0.999995905	3736.224716	3305.517293	0.176701732	0.481604775	0.93188548	Clstn1	5	166533181	166601684	+	4380	protein_coding	calsyntenin 1 [Source:RGD Symbol;Acc:1306458]	Cadherin
ENSRNOG00000011632	3210	4170	3486	4582	3211	3278	3427	3384	3364	4718	3932	2784	115.454471	136.3493294	131.1254417	178.0817296	121.693469	119.1327846	117.6681997	123.7938971	119.2878234	191.3744707	149.194167	110.2824986	3287.676354	3820.979625	-0.216836413	0.369424081	0.907499043	3883.075624	3605.897449	0.106851547	0.743586487	0.999995905	3816.985277	3480.054149	0.13327137	0.606068772	0.957098876	Cct5	2	84667633	84678790	-	1744	protein_coding	chaperonin containing Tcp1, subunit 5 (epsilon) [Source:RGD Symbol;Acc:735161]	-
ENSRNOG00000001316	3743	3993	3663	4191	3620	3369	3404	3427	3330	4339	3025	3396	96.5005797	93.58810062	98.76450052	116.7579101	98.34219733	87.76628718	83.77972445	89.86433333	84.64254878	126.1595374	82.27503685	96.42938998	3283.96769	3852.96703	-0.230496396	0.232598061	0.843411155	3662.191479	3637.252668	0.009847524	0.970744634	0.999995905	3849.054651	3661.945514	0.07186429	0.712930951	0.974251911	Anapc5	12	39209129	39242690	+	2433	protein_coding	anaphase-promoting complex subunit 5 [Source:RGD Symbol;Acc:1306125]	-
ENSRNOG00000005580	4246	3274	3381	3856	4442	4542	3578	3663	4001	2957	2963	2405	39.26543172	27.52455397	32.69861936	38.53239193	43.28427856	42.44183351	31.58711811	34.45327121	36.47819513	30.83912548	28.90644272	24.4949812	3633.773647	4405.261869	-0.277801558	0.08087348	0.657929988	2822.400552	4161.336914	-0.560141153	0.003883977	0.178230272	4400.98991	3515.725273	0.324072331	0.137754487	0.686627819	Itgb4	10	104523996	104561078	+	6783	protein_coding	integrin, beta 4 [Source:RGD Symbol;Acc:2928]	fn3
ENSRNOG00000010744	4328	2993	2648	2746	4115	3728	5997	3688	3908	2159	3656	3293	48.60025241	30.55408043	31.09733065	33.32041198	48.69028924	42.30033403	64.28721361	42.12164681	43.26535102	27.34162091	43.31018822	40.72627093	4365.649723	3628.404264	0.266873491	0.339580337	0.89624594	3074.527803	3428.64222	-0.157254794	0.601016854	0.999995905	3625.008229	3207.678445	0.176483965	0.56303472	0.948365604	Nrp1	19	61332351	61485858	+	5586	protein_coding	neuropilin 1 [Source:RGD Symbol;Acc:621588]	CUB
ENSRNOG00000021200	699	1319	7543	8052	1937	2363	867	4531	5150	6127	3680	752	20.7015767	35.51258382	233.6276357	257.6846633	60.44732842	70.71419314	24.51233181	136.4845423	150.3723134	204.6418584	114.9758631	24.52876778	3451.112924	4313.334505	-0.321743827	0.66727405	0.962444828	3598.373126	4062.430692	-0.174996841	0.82833655	0.999995905	4308.13453	3205.953283	0.426325302	NA	1	Hfe2	2	198655437	198659317	+	2118	protein_coding	hemochromatosis type 2 (juvenile) [Source:RGD Symbol;Acc:1310195]	-
ENSRNOG00000027990	4113	2372	2287	3969	3811	5572	3761	4607	4565	2151	2917	2814	557.2241399	292.1441039	324.0344877	581.0464722	544.0407166	762.7793745	486.4226927	634.8228968	609.7424041	328.6487358	416.9080237	419.8817019	4189.345616	4568.877087	-0.125169664	0.600753645	0.951722645	2665.966788	4316.229719	-0.695112044	0.005925716	0.229175121	4564.376459	2829.400163	0.689960474	0.047370946	0.431148117	Crip1	6	137959171	137967042	+	463	protein_coding	cysteine-rich protein 1 (intestinal) [Source:RGD Symbol;Acc:1597237]	LIM
ENSRNOG00000002244	3825	2954	2292	1360	3873	4155	5134	5354	4908	1959	3309	3763	36.83289791	25.85985997	23.0819726	14.15148173	39.298248	40.42891613	47.19539174	52.43798245	46.59543899	21.27449346	33.61505517	39.90895084	4978.221601	3193.363435	0.640513566	0.127285066	0.745298693	3051.291165	3020.641769	0.01455013	0.97612834	0.999995905	3190.593201	2910.049447	0.132806809	0.776261721	0.983764406	Pdgfra	14	35527927	35581031	-	6514	protein_coding	platelet derived growth factor receptor, alpha polypeptide [Source:RGD Symbol;Acc:3284]	Pkinase_Tyr
ENSRNOG00000005428	3516	3686	3312	4195	3753	3576	3277	3645	3702	3658	3365	3128	102.1997022	97.40187621	100.680404	131.762336	114.9477753	105.0303697	90.93194618	107.7609605	106.0892995	119.9125966	103.1854455	100.1380548	3437.528273	3968.724466	-0.207297671	0.281262301	0.874670937	3445.066859	3746.887101	-0.121150125	0.549333498	0.999995905	3964.719314	3376.425872	0.231693998	0.189316636	0.764714394	Ctbp1	14	82762190	82789319	+	2158	protein_coding	C-terminal binding protein 1 [Source:RGD Symbol;Acc:2441]	2-Hacid_dh_C
ENSRNOG00000000599	3829	3295	2179	2051	4470	3666	5070	4716	4740	1759	2902	4092	40.3868175	31.59518572	24.0361748	23.3764459	49.68016515	39.07179347	51.05067702	50.59309166	49.29092986	20.92379457	32.29120747	47.53587947	4690.095164	3483.026765	0.429248093	0.178293313	0.802238925	2960.288343	3292.860571	-0.153607726	0.725978303	0.999995905	3479.923964	2973.866579	0.226715807	0.550402227	0.945506529	Lama4	20	44060731	44209614	+	5947	protein_coding	laminin, alpha 4 [Source:RGD Symbol;Acc:1560062]	Laminin_G_2
ENSRNOG00000010872	4719	3568	2939	4186	4067	3324	5043	2890	2987	2917	3266	2763	190.972346	131.2673082	124.3867011	183.0536052	173.4266841	135.9246244	194.8268259	118.9546726	119.1763643	133.1304125	139.4341963	123.1496079	3503.732639	3990.330356	-0.187554923	0.523615489	0.94267411	3029.946335	3767.289762	-0.314189293	0.142978322	0.999995905	3986.337141	3605.671665	0.144776768	0.604161819	0.957098876	Ckb	6	136142916	136145918	-	1550	protein_coding	creatine kinase, brain [Source:RGD Symbol;Acc:2357]	-
ENSRNOG00000017307	3311	2651	2038	3397	2681	2982	4239	5889	4420	3727	4037	3288	78.52097949	57.15411225	50.54574072	87.05237643	66.9953382	71.45798856	95.96861459	142.0467296	103.3435083	99.67959459	100.9991895	85.87959334	4721.473453	3118.918737	0.598182233	0.018903918	0.354361798	3744.117458	2944.365131	0.346702105	0.102134956	0.926326924	3115.727233	2565.414556	0.28034667	0.298828217	0.851019516	Prss23	1	153732532	153752541	-	2645	protein_coding	protease, serine, 23 [Source:RGD Symbol;Acc:1359545]	Trypsin
ENSRNOG00000010105	5607	5469	2491	2497	5136	4386	3428	2979	2777	2063	2301	3504	1184.20342	1050.061912	550.2034892	569.8661411	1142.988898	936.0111077	691.1556285	639.9254981	578.2372139	491.3775666	512.6783581	815.0635936	2962.790951	4109.429183	-0.472000237	0.128541525	0.74748901	2668.531285	3884.874232	-0.541838129	0.155777732	0.999995905	4105.741052	4306.048538	-0.068738281	0.870153747	0.987276172	S100a11	2	193866951	193868502	+	297	protein_coding	S100 calcium binding protein A11 [Source:RGD Symbol;Acc:1303295]	-
ENSRNOG00000061058	2298	3404	4515	5701	2810	2912	2646	3662	3782	5327	3425	2028	38.66573986	52.06874136	79.44890446	103.6539599	49.82001597	49.50901563	42.50161387	62.66972624	62.73822519	101.0832833	60.79522744	37.58165434	3272.487344	3959.669351	-0.274978331	0.476855116	0.937538303	3671.12959	3734.085544	-0.024526782	0.960345981	0.999995905	3955.305308	3308.107386	0.257785648	0.566171573	0.949075446	Csde1	2	205525204	205552991	+	3728	protein_coding	Cold shock domain-containing protein E1 [Source:UniProtKB/Swiss-Prot;Acc:P18395]	CSD
ENSRNOG00000016638	3759	4156	3030	2918	4029	3521	4377	3459	3888	2565	3188	3579	156.0486678	156.8463825	131.5479929	130.8975699	176.2407163	147.6965617	173.4616877	146.0499656	159.1286579	120.0868496	139.6171163	163.6368387	3777.775893	3591.440673	0.072984153	0.717017499	0.971043016	3159.987621	3393.128004	-0.102694079	0.674121387	0.999995905	3588.038195	3498.516296	0.036420174	0.863789017	0.98671902	Gnb1	5	172934990	172979986	+	1511	protein_coding	guanine nucleotide binding protein (G protein), beta polypeptide 1 [Source:RGD Symbol;Acc:2718]	WD40
ENSRNOG00000009465	5237	4102	669	2120	10858	4259	4324	2952	2074	1172	1540	3138	140.2645385	99.87854277	18.73895158	61.35638036	306.4336067	115.2629084	110.558027	80.41643639	54.76567807	35.40081557	43.51296181	92.56565856	3006.057998	5905.083031	-0.974081331	0.095297177	0.690634968	1983.640991	5585.728962	-1.49359802	0.021938594	0.482537967	5900.384091	3154.757251	0.903259038	0.257579532	0.824948163	Sfrp2	2	182723854	182731764	+	2342	protein_coding	secreted frizzled-related protein 2 [Source:RGD Symbol;Acc:735163]	Fz
ENSRNOG00000018668	4017	3672	2868	2697	3887	4180	4612	3655	3833	2175	2897	3941	31.22729172	25.95053938	23.31661456	22.65541343	31.839649	32.83412074	34.22638792	28.89901411	29.37688287	19.06830511	23.75820335	33.74198019	3898.976543	3681.991781	0.082584635	0.720425522	0.971657427	3052.093656	3479.637337	-0.189150299	0.561553209	0.999995905	3678.534678	3383.35448	0.120699652	0.638053963	0.962155838	Glg1	19	42983869	43090841	+	8069	protein_coding	golgi glycoprotein 1 [Source:RGD Symbol;Acc:69345]	-
ENSRNOG00000002389	3478	3818	2909	3678	4053	4053	3962	3696	3369	2749	2893	3651	120.5988634	120.3540722	105.4899816	137.811011	148.085141	142.0060546	131.1497266	130.3493161	115.1725684	107.5000632	105.8265607	139.4302843	3560.586795	4046.077811	-0.184417846	0.225373384	0.839862469	3151.874661	3821.640859	-0.27799387	0.186001248	0.999995905	4042.126483	3265.051195	0.307945442	0.044018769	0.414957076	Morf4l2	X	107394486	107405564	-	1809	protein_coding	mortality factor 4 like 2 [Source:RGD Symbol;Acc:1359471]	-
ENSRNOG00000050735	3597	3151	2121	3767	3618	4591	3056	4200	3584	3147	4239	3184	322.7865768	257.0600925	199.0533792	365.282785	342.1092627	416.2928402	261.7988047	383.3429459	317.086267	318.4872961	401.3017524	314.6876723	3516.784251	4105.877157	-0.223499091	0.335436701	0.894686654	3572.838656	3878.172638	-0.118291961	0.588567779	0.999995905	4101.814058	2835.585594	0.532590705	0.043419637	0.412220814	Cd99	20	56192390	56197025	-	699	protein_coding	CD99 molecule [Source:RGD Symbol;Acc:1594332]	-
ENSRNOG00000013562	3469	3451	3141	3696	3554	3560	4188	3602	3685	3153	3431	3287	127.2507625	115.0832932	120.4974588	146.5030321	137.370905	131.9540463	146.656747	134.3887639	133.2686473	130.4368815	132.7728945	132.7967482	3701.387164	3717.375902	-0.006163952	0.96697976	0.998175921	3344.99194	3510.275282	-0.0695502	0.645058834	0.999995905	3713.671079	3232.687013	0.200119277	0.180531742	0.752866362	Ndfip1	18	31574821	31625274	+	1710	protein_coding	Nedd4 family interacting protein 1 [Source:RGD Symbol;Acc:1310053]	-
ENSRNOG00000033153	7408	10260	7756	779	4067	1288	1600	206	1100	1615	1327	4735	622.0604295	783.2315819	681.1194162	70.68505768	359.8545654	109.2858881	128.2598909	17.59389435	91.0665096	152.9411923	117.5533842	437.9083519	922.3100779	2104.778116	-1.190287339	0.12276689	0.743970798	2612.71702	1990.818171	0.392180993	0.591182343	0.999995905	2103.117633	8121.165167	-1.949158212	0.001323819	0.042998256	Sfn	5	151823887	151824633	-	747	protein_coding	stratifin [Source:RGD Symbol;Acc:1304729]	-
ENSRNOG00000061108	3767	3774	3186	2446	3992	3573	4818	3623	3566	2450	3103	3827	67.45399668	61.43631954	59.66390797	47.32897251	75.32234658	64.6489839	82.36034241	65.98474732	62.95464937	49.47644576	58.61738684	75.4748349	3866.282192	3428.023142	0.173562419	0.506548752	0.940949051	3176.608504	3239.705393	-0.028385374	0.925668689	0.999995905	3424.851893	3441.180494	-0.006835375	0.978329405	0.997553656	Arcn1	8	49051246	49075892	-	3503	protein_coding	archain 1 [Source:RGD Symbol;Acc:1359110]	Adap_comp_sub
ENSRNOG00000030954	4766	4720	2993	2038	4527	3979	4313	3227	3563	1631	2222	4122	19.89719066	17.91393318	13.0676742	9.193914483	19.91450244	16.78526813	17.18923158	13.70250111	14.66519863	7.679130126	9.786206809	18.95297342	3575.186177	3601.627802	-0.010646595	0.974775393	0.998846764	2702.850297	3405.263995	-0.333296911	0.481039476	0.999995905	3598.425574	3981.594394	-0.145978572	0.696452424	0.972199275	Fat1	16	50372128	50501921	-	15025	protein_coding	FAT atypical cadherin 1 [Source:RGD Symbol;Acc:621254]	Laminin_G_2
ENSRNOG00000057880	2556	1937	2380	6692	3324	4054	3255	4539	3505	3402	3767	2640	23.95478231	16.50335447	23.3271775	67.77130807	32.82567281	38.39120502	29.12203055	43.26679431	32.38573853	35.95721367	37.24428237	27.25002773	3666.994744	4867.188316	-0.408488446	0.257546562	0.861376329	3321.33224	4590.888995	-0.466989072	0.201557842	0.999995905	4861.869896	2224.527928	1.128041844	0.002637374	0.070221068	Myh11	10	764421	859184	+	6693	protein_coding	myosin, heavy chain 11, smooth muscle [Source:RGD Symbol;Acc:3136]	Myosin_head
ENSRNOG00000009982	4322	4213	4274	2171	3101	3619	4187	3468	3241	3040	3345	2976	238.4385664	211.297533	246.5926428	129.4225998	180.2663842	201.7422885	220.5128901	194.5960343	176.2808655	189.1409933	194.6796124	180.8240986	3512.906078	3038.403188	0.209309409	0.401334462	0.918452428	3171.353206	2871.615605	0.143194224	0.571849287	0.999995905	3035.550304	4125.534832	-0.4425418	0.07828731	0.541935321	Pnp	15	27875911	27883350	+	1137	protein_coding	purine nucleoside phosphorylase [Source:RGD Symbol;Acc:1597189]	-
ENSRNOG00000018183	3283	3729	4129	3049	2873	3757	4023	3821	4039	2946	3413	2868	12.86911912	13.288671	16.92687078	12.91498539	11.86683233	14.88112462	15.05453174	15.23414668	15.60939947	13.02359922	14.11389355	12.38194093	3837.640271	3317.782896	0.2099563	0.22149886	0.835283351	3124.079924	3133.785189	-0.00448732	0.981674934	0.999995905	3314.49395	3593.374931	-0.116468602	0.601127065	0.956545798	Ubr4	5	157848206	157956132	+	16002	protein_coding	ubiquitin protein ligase E3 component n-recognin 4 [Source:RGD Symbol;Acc:1563121]	zf-UBR1
ENSRNOG00000013179	3574	2481	2892	4656	2533	3782	3140	4943	3661	3467	3787	2970	90.3972193	57.04774938	76.49845602	127.2541785	67.50826635	96.65819219	75.81749869	127.1611043	91.29240662	98.89508485	101.048167	82.73487503	3817.005364	3780.455628	0.013867752	0.967856501	0.998175921	3463.075455	3567.486639	-0.042836989	0.891080549	0.999995905	3776.41991	2893.498417	0.3842308	0.264944767	0.831957349	Tinagl1	5	148382706	148392697	-	2480	protein_coding	tubulointerstitial nephritis antigen-like 1 [Source:RGD Symbol;Acc:70956]	Peptidase_C1
ENSRNOG00000011196	3621	12989	10013	0	1	335	2646	0	726	330	45	11166	138.8345093	452.7472796	401.5013213	0	0.040400817	12.97867425	96.84964333	0	27.44352724	14.26931703	1.820178708	471.5178855	1058.38707	111.2080325	3.250380877	0.354523411	0.902412633	3937.531449	105.3764659	5.223498553	NA	1	111.1075775	8470.857774	-6.252339456	0.00801747	0.152152818	Krt25	10	87225343	87232723	-	1636	protein_coding	keratin 25, type I [Source:RGD Symbol;Acc:1359097]	Filament
ENSRNOG00000033517	2397	3268	4755	1414	4250	2816	3406	5431	3043	3573	3650	3862	289.7029251	359.0691735	601.0204169	184.6684961	541.2463971	343.9015373	392.9784822	667.6176446	362.5944918	487.0103657	465.3827933	514.0776919	3864.195533	2899.358951	0.414398773	0.364208258	0.9054896	3759.251609	2741.774938	0.45531907	0.283537905	0.999995905	2896.880387	3382.289827	-0.223459763	0.649461507	0.963311202	LOC100360791	1	20115995	20116513	+	519	processed_pseudogene	tumor protein, translationally-controlled 1 [Source:RGD Symbol;Acc:2321467]	-
ENSRNOG00000017801	3168	3825	3710	5465	3547	3864	3418	3085	3210	2745	2733	2983	140.9348068	154.6948155	172.6079756	262.7131517	166.2706222	173.6948051	145.1591548	139.589071	140.790233	137.7196095	128.2641639	146.1564505	3134.905555	4444.748194	-0.503640301	0.049487358	0.554109318	2870.194284	4194.207939	-0.547231816	0.044632702	0.674738866	4440.059029	3440.7216	0.367852566	0.18527125	0.759337269	Atf4	7	121480723	121482781	+	1410	protein_coding	activating transcription factor 4 [Source:RGD Symbol;Acc:621863]	bZIP_1
ENSRNOG00000009592	2988	2881	2770	4905	2651	3345	3243	4584	3774	4468	3838	2299	97.06228776	85.07939962	94.10301914	172.1739721	90.74044404	109.7950278	100.567154	151.4529359	120.866579	163.6829476	131.5247582	82.25087832	3765.123432	3765.060716	2.76E-05	0.9999341	0.999948687	3599.743248	3552.116166	0.019224747	0.961259313	0.999995905	3761.004232	2779.407165	0.436328188	0.167705646	0.736328089	Cyb5r3	7	124023995	124041594	-	1931	protein_coding	cytochrome b5 reductase 3 [Source:RGD Symbol;Acc:2502]	FAD_binding_6
ENSRNOG00000043007	4387	3622	1782	2115	5166	4587	4112	3568	2752	2320	2546	4780	161.1135148	120.927204	68.44250484	83.93310049	199.9125145	170.219652	144.1639671	133.2761199	99.64308639	96.08877685	98.64051894	193.3409628	3365.34753	4050.419189	-0.267336489	0.478391704	0.938157391	3273.581917	3830.094004	-0.226526493	0.625236113	0.999995905	4046.857661	3116.752553	0.37674835	0.420575639	0.912692538	Rcn3	1	101076898	101086198	-	1708	protein_coding	reticulocalbin 3, EF-hand calcium binding domain [Source:RGD Symbol;Acc:1359365]	-
ENSRNOG00000007393	4416	7589	2534	3293	4025	2434	3941	2638	1972	2316	2898	3672	95.25479936	148.8173555	57.16342873	76.75524979	91.4839544	53.05117365	81.15280169	57.8756325	41.93716963	56.33998143	65.94605104	87.23527151	2748.533176	3363.711464	-0.291346461	0.404355518	0.919154665	3009.814171	3176.217287	-0.077608016	0.810955257	0.999995905	3360.4454	4562.052658	-0.44109532	0.307799109	0.857004574	Ndrg1	7	107734299	107775706	-	2908	protein_coding	N-myc downstream regulated 1 [Source:RGD Symbol;Acc:1307303]	Ndr
ENSRNOG00000010945	3428	3694	3058	2824	3241	3264	4325	4634	3950	2657	3609	3037	79.90598686	78.27924448	74.54694413	71.13146535	79.60471274	76.87856652	96.24183595	109.8645783	90.77578343	69.84742552	88.7478825	77.96773913	4175.697887	3201.416712	0.383259132	0.025596875	0.413380018	3145.318105	3024.081031	0.056738968	0.772429371	0.999995905	3198.309386	3263.019647	-0.02889924	0.840851072	0.984844847	Ywhab	3	160391106	160399931	+	2691	protein_coding	tyrosine 3-monooxygenase/tryptophan 5-monooxygenase activation protein, beta [Source:RGD Symbol;Acc:61998]	-
ENSRNOG00000017628	3443	3440	2469	6894	4586	4544	2627	3391	2674	2564	2512	2387	172.2232142	156.4315463	129.1604696	372.6357375	241.7185387	229.6728242	125.4451923	172.522449	131.8713567	144.641538	132.5582964	131.5039292	2818.257171	5536.070461	-0.97406754	0.000940151	0.062834645	2531.38746	5223.701534	-1.045128217	0.000179543	0.021782506	5530.229857	2990.52398	0.886890172	0.002650958	0.070372668	Tagln	8	50222896	50231357	-	1254	protein_coding	transgelin [Source:RGD Symbol;Acc:3723]	CH
ENSRNOG00000018110	2569	2717	4121	3987	2817	3769	2937	4339	5070	3651	3069	2371	19.11110112	18.37479373	32.0610749	32.04987933	22.08155713	28.33116048	20.85762398	32.83026691	37.18467323	30.63047853	24.08524708	19.42606345	4005.686713	3636.075176	0.139651225	0.651487286	0.961876926	3087.376371	3432.593834	-0.152927881	0.598288594	0.999995905	3632.320258	3057.353154	0.24867439	0.456206445	0.925734874	Svil	17	55230298	55346279	-	8432	protein_coding	supervillin [Source:RGD Symbol;Acc:1306354]	-
ENSRNOG00000005828	2710	3771	3616	4752	2844	2858	3178	3413	3475	5084	3136	2447	110.6700941	140.0002299	154.4341237	209.6988154	122.3803871	117.9342184	123.8951091	141.7621966	139.9104654	234.14607	135.10445	110.059263	3255.648792	3615.984325	-0.151410477	0.617094971	0.954508968	3634.546132	3411.255419	0.091473844	0.826135563	0.999995905	3612.109151	3243.145118	0.155419106	0.642515608	0.962965771	Skp1	10	37594578	37609498	+	1536	protein_coding	S-phase kinase-associated protein 1 [Source:RGD Symbol;Acc:1359648]	Skp1
ENSRNOG00000010666	3547	2394	3446	3678	1879	2152	5216	3691	2743	3140	5748	3538	123.26398	75.63283364	125.2403085	138.1164094	68.8054786	75.56729652	173.0421337	130.4614497	93.97994992	123.0622889	210.7290303	135.4142813	3747.584141	2667.820538	0.490350459	0.204599967	0.824302013	4186.142534	2516.326861	0.734349401	0.067258148	0.806512885	2664.908967	3048.82155	-0.194155655	0.624106163	0.958963829	Wisp2	3	160207913	160219331	+	1805	protein_coding	WNT1 inducible signaling pathway protein 2 [Source:RGD Symbol;Acc:621867]	VWC
ENSRNOG00000018126	3129	3597	2038	2386	3714	2851	5989	3513	4139	1852	3642	4198	18.98362874	19.83925386	12.93098793	15.64237398	23.74306658	17.47782983	34.68704174	21.67778855	24.75731252	12.67170324	23.3102119	28.05096108	4378.973891	3071.950125	0.511461068	0.079705025	0.655443251	3271.593095	2902.569219	0.172677613	0.653710273	0.999995905	3069.085487	2786.995059	0.139034578	0.641012772	0.962533008	Abca1	5	69857771	69983015	-	10339	protein_coding	ATP-binding cassette, subfamily A (ABC1), member 1 [Source:RGD Symbol;Acc:631344]	ABC_tran
ENSRNOG00000011887	3889	3526	3586	2281	3299	3237	4640	3691	4179	2459	3298	2956	34.98408198	28.83540628	33.73624034	22.17258768	31.27059152	29.42333244	39.84646516	33.770675	37.06289283	24.94660268	31.29794345	29.28657678	4031.384224	3019.33919	0.417018993	0.05393294	0.572229757	2946.687721	2853.160227	0.046530552	0.849160799	0.999995905	3016.50207	3544.464824	-0.232611685	0.312446485	0.860558536	RGD1307929	10	65523193	65552348	+	6973	protein_coding	similar to CG14967-PA [Source:RGD Symbol;Acc:1307929]	-
ENSRNOG00000017354	3298	3031	2946	4392	3946	1793	5147	3635	3230	2913	3037	3645	80.87276938	67.56920797	75.5506603	116.3784456	101.9600376	44.42716225	120.4883656	90.66073515	78.08877142	80.55870776	78.56499138	98.44209312	3864.401762	3515.239949	0.136666455	0.739566124	0.97580259	3254.206764	3316.531107	-0.027341079	0.947093743	0.999995905	3511.626839	2985.358894	0.234211012	0.567453393	0.949075446	Zyx	4	71740532	71749386	+	2558	protein_coding	zyxin [Source:RGD Symbol;Acc:620698]	LIM
ENSRNOG00000018865	5160	3660	1264	1232	6438	4578	4356	2953	3674	834	1736	5042	37.63599953	24.26867503	9.641723763	9.710084683	49.47957576	33.74008417	30.33059325	21.90687131	26.41966513	6.860253215	13.35783532	40.50309745	3532.480592	4171.708576	-0.239965661	0.657209777	0.962441311	2579.471173	3947.275726	-0.613789907	0.421081828	0.999995905	4168.320883	3202.421879	0.38029476	0.578703743	0.953935333	Adamts12	2	61039053	61340697	+	8600	protein_coding	ADAM metallopeptidase with thrombospondin type 1 motif, 12 [Source:RGD Symbol;Acc:1307323]	TSP_1
ENSRNOG00000036839	3855	4191	3497	2741	3668	3420	4253	3145	3017	2999	2719	3362	124.1331093	122.6851901	117.7640524	95.37418589	124.4554217	111.2771459	130.7368195	103.0023323	95.77958821	108.9080695	92.36449721	119.2319381	3352.86656	3370.663959	-0.007623618	0.972946383	0.998419639	3083.343456	3184.570153	-0.046641984	0.835487212	0.999995905	3367.459444	3700.334404	-0.135980184	0.461334799	0.927299503	Hnrnpa1	7	144865608	144871585	+	1948	protein_coding	heterogeneous nuclear ribonucleoprotein A1 [Source:RGD Symbol;Acc:69234]	RRM_1
ENSRNOG00000034015	3492	3128	2819	3543	3563	3576	3868	3988	3999	2592	3377	2833	62.36945252	50.78970253	52.65585035	68.37973383	67.05555499	64.53745384	65.95131257	72.44626559	70.41797059	52.20992106	63.62991877	55.72831527	3832.471926	3671.354732	0.061951681	0.663713864	0.962441311	2976.997059	3467.123004	-0.219826011	0.220827803	0.999995905	3667.720571	3033.860936	0.273750464	0.11287968	0.636908853	Capn2	13	100878650	100928811	-	3512	protein_coding	calpain 2, (m/II) large subunit [Source:RGD Symbol;Acc:2268]	Peptidase_C2
ENSRNOG00000005924	3919	4644	3653	3214	3879	3318	3788	2904	2852	2542	3027	3014	145.804154	157.0717465	142.1340607	129.2108737	152.0672372	124.7348003	134.5376648	109.889046	104.6112903	106.6572846	118.8063534	123.5007299	3073.963234	3577.849836	-0.218947603	0.278046427	0.872897793	2906.484114	3379.409185	-0.217469044	0.26013499	0.999995905	3574.390853	3909.206777	-0.129229843	0.459285108	0.926353252	Dstn	3	138024508	138051298	+	1686	protein_coding	destrin [Source:RGD Symbol;Acc:1588366]	Cofilin_ADF
ENSRNOG00000010771	4120	3297	3154	2201	3329	3780	3733	3954	3989	2225	3430	3426	18.70946669	13.61113581	14.97889371	10.8004734	15.92939309	17.34493244	16.18309052	18.26265918	17.85922597	11.39500579	16.43201882	17.13496389	3775.790954	3180.921487	0.247267536	0.325145199	0.891474392	3068.739576	3006.500326	0.029551273	0.924837478	0.999995905	3177.955862	3403.64309	-0.09891716	0.728987878	0.976647392	Pkd1	10	13915214	13962008	+	13813	protein_coding	polycystic kidney disease 1 [Source:RGD Symbol;Acc:3333]	Lectin_C
ENSRNOG00000019164	3326	3884	4187	3144	3172	2782	3648	3144	3506	3466	3243	3082	57.92029171	61.48921445	76.25447132	59.16291853	58.20535152	48.95333024	60.64606211	55.68704721	60.19422276	68.07025797	59.57829296	59.11160788	3321.819805	3131.943071	0.084987525	0.617187245	0.954508968	3322.463399	2957.312632	0.167983218	0.379603886	0.999995905	3128.833035	3673.307594	-0.231434257	0.284675401	0.84784013	Uba1	X	1723174	1741701	-	3602	protein_coding	ubiquitin-like modifier activating enzyme 1 [Source:RGD Symbol;Acc:1359327]	-
ENSRNOG00000014182	3768	2819	3250	2452	3097	3314	4289	4122	4925	1564	3645	3179	38.66417096	26.29687319	34.87667121	27.18797306	33.48576737	34.36109006	42.01391337	43.01985606	49.82398348	18.09901332	39.45735346	35.92691934	4307.259078	3036.032677	0.504531889	0.009132739	0.252932382	2824.73867	2868.528487	-0.022171082	0.952015765	0.999995905	3033.12977	3179.865542	-0.068058899	0.783589961	0.983952749	Tns1	9	81194119	81400987	-	6113	protein_coding	tensin 1 [Source:RGD Symbol;Acc:68427]	SH2
ENSRNOG00000012640	3932	3082	2254	2089	2955	2958	4727	4188	3307	2631	4700	3588	144.6576248	103.0793528	86.72325908	83.04716616	114.5530213	109.9619951	166.0170544	156.7103393	119.9489414	109.1613785	182.4140518	145.3824214	3943.902812	2740.178993	0.525320062	0.031445935	0.458804381	3682.058865	2589.319952	0.507949281	0.091259984	0.891651899	2737.597002	2969.911545	-0.117496925	0.691567591	0.971219385	Dpp7	3	2569135	2573387	-	1705	protein_coding	dipeptidylpeptidase 7 [Source:RGD Symbol;Acc:71073]	Peptidase_S28
ENSRNOG00000030790	3510	4214	3005	2615	4099	3203	4311	3287	3334	2329	2790	3687	42.33235863	46.20309936	37.90213591	34.07968723	52.09121782	39.03362715	49.63438605	40.32071378	39.64289385	31.67781231	35.4978594	48.97451351	3520.818853	3402.556787	0.049302793	0.842910391	0.987034769	2984.029702	3215.034744	-0.107574974	0.7235278	0.999995905	3399.387578	3425.992121	-0.011278748	0.964123446	0.996702048	Ctnnd1	3	72002152	72053049	-	5201	protein_coding	catenin (cadherin associated protein), delta 1 [Source:RGD Symbol;Acc:1305643]	Arm
ENSRNOG00000010319	4160	3917	2734	1373	4096	2353	7988	2089	2889	1814	3228	3645	71.74675009	61.41489342	49.31298264	25.58809751	74.43721107	41.00600409	131.5183163	36.64464343	49.12367491	35.28308316	58.73203385	69.23697393	4120.780846	2678.48572	0.621512848	0.2822348	0.874927844	2933.959748	2532.653911	0.212201857	0.660027779	0.999995905	2676.199796	3456.778475	-0.369241542	0.404851678	0.90721643	Lcp1	15	57221292	57277811	+	3637	protein_coding	lymphocyte cytosolic protein 1 [Source:RGD Symbol;Acc:1308288]	CH
ENSRNOG00000007300	4828	3428	1517	925	6065	4950	4086	3150	2964	1531	2329	4482	102.1053078	65.90723599	33.55216092	21.13884951	135.1553074	105.7798329	82.49330449	67.75709351	61.80073789	36.51544441	51.9616768	104.3961667	3285.428673	4057.092198	-0.304378289	0.608416283	0.954131052	2825.87624	3839.704956	-0.442307967	0.522614696	0.999995905	4053.829301	3112.047089	0.381419181	0.584122077	0.954757262	C1qtnf6	7	119746118	119753290	-	2966	protein_coding	C1q and tumor necrosis factor related protein 6 [Source:RGD Symbol;Acc:1307057]	Collagen
ENSRNOG00000013324	2985	3708	2085	3505	4276	3082	4011	3639	3985	2560	3355	3035	46.51903048	52.53361329	33.98178882	59.02457905	70.21748304	48.5328253	59.67305363	57.68083413	61.22785555	44.99317359	55.158374	52.09267477	3755.436744	3740.053012	0.005954929	0.977557972	0.999353577	3027.51626	3532.112028	-0.222352128	0.357389117	0.999995905	3736.431435	2789.127481	0.421745507	0.133093822	0.675866853	Cdh5	19	1023683	1074365	-	4025	protein_coding	cadherin 5 [Source:RGD Symbol;Acc:1307370]	Cadherin
ENSRNOG00000011134	2670	2124	3893	2166	2175	3521	3989	4736	5448	3695	3055	2646	17.65923639	12.77104394	26.92767893	15.48023923	15.15797415	23.53115824	25.18627704	31.8592472	35.52484253	27.56103001	21.31593978	19.27445653	4588.467724	2685.09856	0.772970056	0.006272888	0.200743959	3191.893431	2537.138592	0.33115093	0.274225003	0.999995905	2682.478123	2836.010747	-0.080187687	0.83347078	0.98480098	Lama2	1	18491384	19143269	+	9484	protein_coding	laminin, alpha 2 [Source:RGD Symbol;Acc:1308889]	Laminin_G_2
ENSRNOG00000016912	3252	4153	3513	3920	3048	3112	3215	3094	2843	3971	3283	2693	417.1515694	484.3022693	471.2760315	543.360381	411.983241	403.3662464	393.6983578	403.6703131	359.5461216	574.4650009	444.2698478	380.4620477	2956.307315	3474.42193	-0.232935743	0.269380503	0.866400631	3378.877428	3279.546195	0.043053149	0.875185356	0.999995905	3470.847453	3497.956159	-0.011281569	0.959256424	0.995508865	Btf3	2	28417579	28423762	-	489	protein_coding	basic transcription factor 3 [Source:RGD Symbol;Acc:1308095]	-
ENSRNOG00000042189	4444	4113	1673	2781	4493	4624	3580	2908	3370	1722	2818	3541	83.33551665	70.11743482	32.80997359	56.3528166	88.77971422	87.61743354	64.08824658	55.46431342	62.30463938	36.41745327	55.74805015	73.13304418	3177.609073	4067.627793	-0.356266945	0.161458731	0.784895888	2731.940926	3844.612803	-0.492912682	0.181208486	0.999995905	4063.864067	3243.761714	0.325156006	0.444118671	0.922380786	Rab31	9	113370033	113504605	-	3345	protein_coding	RAB31, member RAS oncogene family [Source:RGD Symbol;Acc:628598]	Ras
ENSRNOG00000010448	4319	4610	3219	2273	3989	3329	4058	3011	2879	2194	2492	3672	93.58081864	90.80626009	72.94213496	53.21837734	91.07284728	72.88431083	83.93729316	66.35559514	61.50064984	53.61182629	56.96187617	87.62700157	3202.664624	3284.710174	-0.036495158	0.897687515	0.990126934	2834.120946	3104.426526	-0.131440199	0.700961645	0.999995905	3281.700101	3880.698889	-0.241878152	0.398504516	0.905272816	Ptbp1	7	12663966	12673723	-	2895	protein_coding	polypyrimidine tract binding protein 1 [Source:RGD Symbol;Acc:62047]	RRM_1
ENSRNOG00000009552	2791	3186	2830	3778	3124	3551	3958	3440	3576	3227	3738	2750	81.69394516	84.7787546	86.63040136	119.4952228	96.35234755	105.026121	110.5974475	102.4121852	103.1957821	106.5244599	115.425547	88.65319044	3540.246017	3595.38674	-0.022252734	0.897518032	0.990126934	3288.358756	3394.570166	-0.045830526	0.833470907	0.999995905	3591.736276	2826.326913	0.345733131	0.047948155	0.433496683	Serinc3	3	160018646	160038078	-	2143	protein_coding	serine incorporator 3 [Source:RGD Symbol;Acc:1308390]	TMS_TDE
ENSRNOG00000009073	960	4217	2128	11562	1983	5688	676	4004	4274	1672	1704	1048	46.7891214	186.848014	108.4673772	608.9269268	101.8398178	280.1237073	31.45282323	198.4864586	205.3726367	91.90312368	87.61447419	56.25570641	2932.276321	6677.948129	-1.187396269	0.123110606	0.743970798	1498.9212	6292.520869	-2.069706603	0.000795951	0.063406036	6669.967659	2294.860328	1.539230482	0.032823353	0.350200838	Tnni1	13	52624878	52637297	+	1287	protein_coding	troponin I type 1 (skeletal, slow) [Source:RGD Symbol;Acc:621765]	-
ENSRNOG00000008536	1368	5966	1197	10324	2022	6547	1012	3731	2947	966	1798	1954	57.6293344	228.4819956	52.73579709	469.9634237	89.75525802	278.6868442	40.69839663	159.8622468	122.3973587	45.89390108	79.90607619	90.65958118	2517.309759	6535.341715	-1.376400505	0.037492522	0.500597551	1592.740482	6161.090257	-1.951656505	0.001156929	0.079738068	6527.722043	2628.00439	1.312552411	0.08368268	0.55733952	Actc1	3	105507403	105512939	-	1489	protein_coding	actin, alpha, cardiac muscle 1 [Source:RGD Symbol;Acc:2026]	Actin
ENSRNOG00000004578	4863	4325	474	1243	5637	5605	3919	2217	2213	591	1940	6766	250.8550791	202.822424	25.5711835	69.28645071	306.3993969	292.1533473	192.9892746	116.3181482	112.5471357	34.38162923	105.5730262	384.3990142	2678.208674	4239.471579	-0.662620793	0.230856653	0.843411155	3149.641777	4011.700743	-0.349035882	0.683741371	0.999995905	4235.94454	3032.188171	0.482306853	0.561212677	0.94789425	Cthrc1	7	77966722	77977004	+	1216	protein_coding	collagen triple helix repeat containing 1 [Source:RGD Symbol;Acc:628801]	-
ENSRNOG00000014635	3817	3751	2705	2733	3283	3186	3735	3182	3064	3726	3560	3038	204.4642901	182.6642681	151.5362153	158.1952713	185.3051263	172.4478169	190.9964065	173.3638893	161.8148868	225.0911925	201.1768104	179.2316576	3219.087254	3157.710746	0.027775034	0.869567486	0.988238934	3502.036463	2982.926523	0.231441219	0.240176941	0.999995905	3154.663695	3285.721923	-0.058755875	0.775452118	0.983603911	Clta	5	59491096	59509138	+	1171	protein_coding	clathrin, light chain A [Source:RGD Symbol;Acc:70919]	-
ENSRNOG00000060728	2905	3696	1584	5642	4391	4918	3252	3836	2725	1588	1873	3357	112.6907634	130.3422983	64.26155337	236.5014582	179.4844644	192.7734985	120.4292557	151.3505278	104.2180864	69.47251557	76.65007301	143.4251022	3178.650991	5147.345753	-0.695431494	0.004660203	0.174299471	2312.502382	4859.172437	-1.071254142	0.003600523	0.17164623	5142.06884	2587.697071	0.990577194	0.003751401	0.091049298	Tuba1a	7	140637287	140640953	-	1617	protein_coding	Tubulin alpha-1A chain [Source:UniProtKB/Swiss-Prot;Acc:P68370]	Tubulin
ENSRNOG00000057347	2483	3901	3231	10261	2713	1965	2007	1797	2205	4149	2853	2159	111.568991	159.3506958	151.8300034	498.212971	128.4510982	89.21666008	86.09014501	82.12549876	97.68092946	210.2473658	135.2387565	106.8442293	1939.185758	5234.702289	-1.432635659	0.019638736	0.361037521	3117.731483	4928.625321	-0.66068198	0.321542771	0.999995905	5228.335821	3075.733767	0.765396237	0.241273398	0.811465293	Cebpb	3	164424515	164425910	+	1396	protein_coding	CCAAT/enhancer binding protein (C/EBP), beta (Cebpb), transcript variant 1, mRNA [Source:RefSeq mRNA;Acc:NM_001301715]	bZIP_2
ENSRNOG00000003300	1142	2060	1218	20746	2593	1820	1437	1229	1221	1930	2356	1909	27.96012976	45.85128664	31.18704485	548.8655958	66.89548975	45.02576363	33.58683865	30.60469944	29.47291872	53.29061475	60.85285746	51.47669429	1253.704787	8874.563979	-2.823468668	0.000554906	0.044849344	2096.313368	8346.242845	-1.993265701	0.018756823	0.447762264	8862.962777	1401.647503	2.660630292	0.0022775	0.063881005	Btg2	13	50913180	50916982	-	2562	protein_coding	BTG family, member 2 [Source:RGD Symbol;Acc:2225]	-
ENSRNOG00000004290	3154	3358	1908	3077	3858	4659	3970	4056	3552	1522	2502	3778	37.89310557	36.67671501	23.97346113	39.94703627	48.84071086	56.55979696	45.53321319	49.5632315	42.07323168	20.62212931	31.71161992	49.99103256	3742.861457	3965.671263	-0.083483751	0.698192048	0.969307389	2639.416827	3747.312063	-0.505639771	0.199676471	0.999995905	3961.884882	2679.599087	0.564123884	0.051203095	0.447750985	Grb10	14	92021851	92117923	-	5221	protein_coding	growth factor receptor bound protein 10 [Source:RGD Symbol;Acc:1566234]	SH2
ENSRNOG00000050197	3502	3712	2892	3094	3784	3308	3923	3696	3270	2284	2948	2861	124.2470497	119.7261835	107.3055265	118.6175117	141.4628206	118.5910911	132.8701828	133.3721227	114.3805288	91.38741343	110.3392516	111.7942441	3516.503858	3499.123608	0.007147039	0.96863009	0.998175921	2738.50273	3305.200081	-0.271317352	0.188133423	0.999995905	3495.748902	3235.569666	0.111539236	0.534700532	0.941576569	Pdia6	6	42568220	42585652	+	1768	protein_coding	protein disulfide isomerase family A, member 6 [Source:RGD Symbol;Acc:628688]	-
ENSRNOG00000013536	3012	3608	3158	3724	3166	2657	4062	3053	3320	3395	3277	2761	186.5081122	203.1049535	204.5072658	249.1787414	206.5736444	166.2458962	240.1164749	192.2793832	202.6820304	237.0843461	214.0680295	188.2958759	3360.253712	3294.797081	0.028459306	0.905571006	0.990599268	3199.413401	3109.890921	0.040976992	0.871013135	0.999995905	3291.432338	3136.153186	0.069662912	0.766206708	0.98189053	Cdc42	5	155691390	155728300	-	1013	protein_coding	cell division cycle 42 [Source:RGD Symbol;Acc:71043]	Ras
ENSRNOG00000013949	1825	3268	4161	5116	2541	3327	1945	2961	3971	5335	3021	1617	59.9038018	97.5180016	142.8377797	181.4598759	87.88553973	110.3471036	60.94672924	98.85373469	128.5067109	197.4905336	104.6103978	58.45654988	2879.97056	3796.244815	-0.398517771	0.326564728	0.892681679	3401.228017	3581.066832	-0.074338861	0.886586118	0.999995905	3792.110806	2992.140285	0.341831687	0.447330921	0.922853212	Idh2	1	141866283	141893705	-	1911	protein_coding	isocitrate dehydrogenase 2 (NADP+), mitochondrial [Source:RGD Symbol;Acc:1597139]	-
ENSRNOG00000010076	6305	11147	6032	499	3155	1007	1421	428	1324	2090	1495	4140	85.88308977	138.0358197	85.9286048	7.34482871	45.28383249	13.8601733	18.47804109	5.929655953	17.78054049	32.10622155	21.48307148	62.10900236	1013.2739	1597.927373	-0.657141135	0.343075609	0.896599469	2630.419255	1511.666149	0.799141833	0.258502728	0.999995905	1596.690178	7433.837739	-2.219026027	0.000760099	0.028849783	Pkp1	13	52705174	52752997	-	4605	protein_coding	plakophilin 1 [Source:RGD Symbol;Acc:1307472]	Arm
ENSRNOG00000029399	3098	3282	2938	4143	2983	3551	2754	3748	3155	3639	2920	2760	80.06889613	77.11382267	79.41235532	115.70601	81.23756982	92.73629063	67.9494029	98.52471044	80.39262233	106.0681089	79.61554833	78.5639214	3132.719934	3676.61841	-0.230985137	0.371594001	0.907499043	3166.971981	3470.492203	-0.132044457	0.614317467	0.999995905	3672.813846	2991.949054	0.295780023	0.173442943	0.745553894	Bcam	1	80674444	80689171	-	2427	protein_coding	basal cell adhesion molecule (Lutheran blood group) [Source:RGD Symbol;Acc:68378]	-
ENSRNOG00000008830	1995	2828	3597	6634	2167	2500	2230	3094	3595	4555	3941	1817	44.25024697	57.02475552	83.43861655	159.0035508	50.64690982	56.03113606	47.21901715	69.80013547	78.61512286	113.9413925	92.21718165	44.38736546	2892.067609	3933.58955	-0.443729494	0.374938425	0.90868968	3499.473762	3706.776309	-0.083013372	0.884767604	0.999995905	3929.016092	2723.515016	0.528693182	0.326040887	0.870510334	Nfe2l1	10	84682460	84698886	-	2828	protein_coding	nuclear factor, erythroid 2-like 1 [Source:RGD Symbol;Acc:1311972]	bZIP_Maf
ENSRNOG00000004303	3330	2879	3036	2636	2246	2559	4101	4022	3357	3146	4329	3164	119.4964516	93.92120775	113.9374252	102.2150248	84.9262152	92.78925378	140.4881929	146.7966008	118.7672008	127.3180084	163.8818934	125.0486171	3709.360027	2558.369538	0.535959118	0.004931874	0.180044486	3595.194132	2415.624111	0.573720121	0.010173604	0.316149192	2555.783808	2981.514746	-0.222221672	0.270058302	0.83518343	Timp3	7	23544215	23594133	-	1748	protein_coding	TIMP metallopeptidase inhibitor 3 [Source:RGD Symbol;Acc:3865]	-
ENSRNOG00000015277	3178	3342	2350	4300	2940	3608	3136	2939	2620	4249	3146	2937	368.4756824	352.2675286	284.9552476	538.7433858	359.1893998	422.7056846	347.1125164	346.5913201	299.4957294	555.5997128	384.8099284	375.0511731	2807.775318	3736.504345	-0.412234706	0.079982375	0.656090281	3514.00143	3526.780785	-0.005246142	0.985786473	0.999995905	3732.612618	2834.228346	0.397162559	0.121970388	0.657549034	Serf2	3	113415774	113417478	+	541	protein_coding	small EDRK-rich factor 2 [Source:RGD Symbol;Acc:1588368]	-
ENSRNOG00000005116	4486	4356	1887	3955	2963	2466	1462	3995	2199	5420	1940	3600	302.5718529	267.0965968	133.1051973	288.2533081	210.5824379	168.0656456	94.13603658	274.0622358	146.227444	412.2767887	138.0395697	267.4258587	2504.744728	3243.795416	-0.373050768	0.40496618	0.919154665	3752.460569	3060.934155	0.293854622	0.52414967	0.999995905	3240.414942	3402.990309	-0.070689623	0.862856359	0.98671902	AABR07054332.1	3	148283209	148284141	+	930	pseudogene	-	-
ENSRNOG00000045636	4399	6025	4491	1510	1574	2655	4487	2279	2841	3900	2188	2368	30.19308494	37.59428297	32.23668976	11.19925236	11.38359659	18.41342904	29.40010472	15.90966405	19.22468198	30.18828743	15.84285531	17.9005703	3078.507011	1958.087511	0.65276778	0.062048911	0.606119028	2884.098385	1850.400996	0.640208324	0.094429347	0.902042131	1956.188244	4763.11434	-1.283802469	1.37E-05	0.001121406	Fasn	10	109987735	110005901	-	9139	protein_coding	fatty acid synthase [Source:RGD Symbol;Acc:620665]	Acyl_transf_1
ENSRNOG00000002125	2820	3616	2821	3523	3123	2895	3616	3102	3227	3535	3785	2650	66.22583219	77.2001183	69.28436806	89.40246968	77.28078812	68.69790682	81.06735789	74.09403851	74.71566828	93.62419072	93.77278429	68.54185165	3207.76615	3287.252548	-0.035239146	0.850448426	0.987239937	3376.98595	3103.357702	0.121939888	0.620826218	0.999995905	3283.927588	2960.382871	0.14953952	0.45462064	0.925670275	Ccni	14	16341536	16364326	+	2671	protein_coding	cyclin I [Source:RGD Symbol;Acc:1309209]	-
ENSRNOG00000014137	3611	3260	2397	2302	3802	3567	5287	3094	3126	2774	3021	2369	70.32163629	57.7152136	48.81838086	48.44236698	78.01800377	70.19096432	98.2901665	61.28369547	60.01846124	60.92398163	62.0647222	50.81105153	3692.999547	3309.348094	0.158253481	0.61949015	0.955013921	2765.391407	3127.743569	-0.177658068	0.519926738	0.999995905	3306.292646	2967.15402	0.156143118	0.591092107	0.954757262	Fbln1	7	126096793	126176468	+	3221	protein_coding	fibulin 1 [Source:RGD Symbol;Acc:1308667]	EGF_CA
ENSRNOG00000020683	3649	3516	2787	2471	3367	3442	3859	3222	3446	2655	2906	3289	61.10240358	53.52350251	48.80622949	44.71113897	59.4085277	58.2387329	61.68768759	54.87482198	56.88976083	50.13826472	51.33489196	60.65686316	3394.352178	3178.190705	0.094902765	0.632604939	0.958895327	2999.940529	3003.091781	-0.001545939	0.994584168	0.999995905	3175.181397	3189.287155	-0.006373287	0.976939449	0.997553656	Hnrnpul1	1	82512745	82546937	-	3746	protein_coding	heterogeneous nuclear ribonucleoprotein U-like 1 [Source:RGD Symbol;Acc:1307456]	SPRY
ENSRNOG00000050190	3363	2863	2903	3625	3629	3856	3726	3124	3860	2567	2517	2576	69.50569271	53.79303956	62.74720745	80.95805697	79.03177191	80.52804474	73.51494562	65.67010203	78.6529864	59.83285412	54.8793976	58.63690108	3453.598915	3815.924882	-0.143900363	0.355519215	0.902729457	2598.525104	3603.846337	-0.471874839	0.001428426	0.090363234	3812.151161	2941.917646	0.373931119	0.04017386	0.395290394	Eng	3	11679530	11717485	+	3035	protein_coding	endoglin [Source:RGD Symbol;Acc:1593188]	Zona_pellucida
ENSRNOG00000051170	2890	3211	2362	2634	3550	2839	4444	3425	3549	2120	3525	4029	40.98577084	41.39870902	35.03232941	40.36543083	53.04993546	40.68340346	60.16564766	49.40364561	49.62216036	33.9071641	52.73840577	62.93093361	3677.888457	3099.671516	0.246791442	0.250575847	0.855401787	3268.953984	2928.144589	0.158862497	0.62307402	0.999995905	3096.720538	2705.553602	0.19475965	0.365070168	0.889790641	Ddx17	7	120761826	120780641	-	4423	protein_coding	DEAD (Asp-Glu-Ala-Asp) box helicase 17 [Source:RGD Symbol;Acc:1304945]	DEAD
ENSRNOG00000054978	2349	2519	2306	4009	3082	2574	4042	3878	2807	4076	3425	3475	230.5867577	224.7971192	236.7361098	425.2516026	318.790391	255.3151047	378.7799097	387.1883735	271.6615425	451.2382059	354.6863974	375.6970609	3465.265494	3339.749394	0.05326547	0.855701798	0.987433057	3728.718413	3151.658026	0.242592985	0.3927998	0.999995905	3336.283508	2304.495411	0.533752836	0.044573589	0.417713202	Hist1h1c	17	43639749	43640387	-	639	protein_coding	histone cluster 1, H1c [Source:MGI Symbol;Acc:MGI:1931526]	-
ENSRNOG00000029212	4473	3543	2538	910	5517	4526	3617	3657	4093	589	1149	3854	24.28601891	17.48798657	14.41129162	5.338968762	31.56324576	24.8306793	18.74758022	20.19507862	21.90955613	3.606559223	6.581275492	23.04627733	3673.586035	3722.602608	-0.019144001	0.973374831	0.998547006	1896.418908	3522.969258	-0.893524891	0.269227284	0.999995905	3719.592878	3380.553027	0.137895209	0.82457323	0.98480098	Vcan	2	18490102	18565842	-	11553	protein_coding	versican [Source:RGD Symbol;Acc:619940]	Xlink
ENSRNOG00000007607	881	784	2491	16900	4012	2656	1463	1381	1356	1517	2510	2438	20.77526039	16.80729636	61.43249485	430.6414497	99.69026121	63.2871092	32.9347351	33.12282753	31.52569436	40.34377107	62.44201371	63.31927177	1356.335069	8272.299523	-2.608564138	7.16E-05	0.01072942	2183.336631	7786.645129	-1.834452648	0.008457689	0.28481189	8262.086385	1374.150216	2.588017296	0.001290643	0.042245462	Nr4a1	7	142905758	142920216	+	2660	protein_coding	nuclear receptor subfamily 4, group A, member 1 [Source:RGD Symbol;Acc:620029]	-
ENSRNOG00000056786	3080	2979	2212	4697	3364	2982	3357	3385	3465	2788	3191	2809	23.55213104	20.70909993	17.68961875	38.8113375	27.10545624	23.04112882	24.50586941	26.32699693	26.1226442	24.04321857	25.74179978	23.65717456	3298.787646	3816.647685	-0.210330043	0.427520515	0.924870335	2976.084535	3601.400603	-0.275098009	0.321944634	0.999995905	3812.650587	2647.169174	0.526282693	0.073240558	0.526885277	Piezo1	19	55305496	55367353	-	8203	protein_coding	piezo-type mechanosensitive ion channel component 1 [Source:MGI Symbol;Acc:MGI:3603204]	-
ENSRNOG00000011592	3667	3524	2827	2352	3646	3431	3591	3142	3141	2951	2811	3103	79.0170676	69.03306028	63.70736829	54.76535067	82.78428556	74.7045987	73.86941928	68.86195315	66.72865003	71.71327407	63.90038217	73.6416341	3185.654362	3228.367586	-0.019245271	0.932954992	0.994083057	3008.47668	3050.907806	-0.020245499	0.935217477	0.999995905	3225.361331	3211.24632	0.006349291	0.979651943	0.997553656	Lrp10	15	33108671	33114829	+	2911	protein_coding	low-density lipoprotein receptor-related protein 10 [Source:RGD Symbol;Acc:1310471]	Ldl_recept_a
ENSRNOG00000024629	1973	3029	3190	4554	3097	3172	2362	3277	4092	4039	3103	2293	41.98090631	58.59158225	70.98543791	104.7071426	69.43639617	68.1984531	47.97819434	70.91928092	85.84099713	96.9212308	69.65288538	53.73539211	3154.885744	3736.657908	-0.244157097	0.455055191	0.931033061	3207.114226	3526.116425	-0.136800269	0.689794222	0.999995905	3732.734137	2636.474295	0.501619548	0.126823942	0.669154775	Hadha	6	27589657	27629175	+	2948	protein_coding	hydroxyacyl-CoA dehydrogenase/3-ketoacyl-CoA thiolase/enoyl-CoA hydratase (trifunctional protein), alpha subunit [Source:RGD Symbol;Acc:620512]	3HCDH_N
ENSRNOG00000051650	3718	3826	2972	2748	3577	2961	4137	3109	3107	2276	2776	2950	111.1089775	103.9431704	92.88432481	88.73910632	112.6367077	89.4117908	118.0224341	94.49822363	91.54095156	76.7065351	87.51688243	97.0942305	3333.690493	3189.896084	0.063645856	0.768147421	0.979255186	2709.641864	3013.288161	-0.153218035	0.492634753	0.999995905	3186.845082	3367.269662	-0.079481312	0.695020814	0.971806946	Ywhaq	6	43463294	43493816	-	2099	protein_coding	tyrosine 3-monooxygenase/tryptophan 5-monooxygenase activation protein, theta [Source:RGD Symbol;Acc:3979]	-
ENSRNOG00000060449	3419	3416	2537	3997	3280	3436	2952	2723	2539	3704	3677	2471	871.7986612	791.8559547	676.5367957	1101.310556	881.2764866	885.2926785	718.5760385	706.2002964	638.2843581	1065.144226	989.107143	693.9393022	2651.881984	3688.977601	-0.476162649	0.012119996	0.284838005	3339.396378	3482.54887	-0.060540887	0.821751612	0.999995905	3685.216968	2998.889482	0.297251651	0.168030153	0.736953768	AC115322.4	3	175629374	175630048	+	246	protein_coding	-	-
ENSRNOG00000034246	3308	3828	3363	4184	2162	1922	2089	2493	3040	3612	2001	6144	380.7335977	400.5335122	404.7962001	520.3624316	262.1999675	223.5247952	229.5268111	291.8375277	344.9559888	468.8390594	242.9603485	778.8226109	2467.530742	2869.19457	-0.217543555	0.580812859	0.950974522	4010.090614	2705.537587	0.567728944	0.286649955	0.999995905	2866.034541	3368.270992	-0.233001845	0.547969315	0.94483279	Rps27a-ps1	5	138628482	138629026	-	545	protein_coding	ribosomal protein S27a, pseudogene 1 [Source:RGD Symbol;Acc:620240]	ubiquitin
ENSRNOG00000013743	3695	3649	2339	2249	4300	4013	3951	3350	2931	1757	2413	3399	76.44295199	68.62906758	50.60659145	50.2771926	93.73735716	83.8897282	78.03138545	70.49056172	59.78238394	40.99351052	52.66389066	77.44721665	3299.81701	3609.702987	-0.129518573	0.670152863	0.962688837	2562.85193	3412.353726	-0.413027676	0.282658677	0.999995905	3606.43302	3090.163817	0.222883377	0.509612776	0.936615257	Sec61a1	4	120453581	120467932	-	3032	protein_coding	Sec61 alpha 1 subunit (S. cerevisiae) [Source:RGD Symbol;Acc:68321]	-
ENSRNOG00000009094	2640	3387	2784	5484	2706	2879	2709	2767	3012	4217	3114	2346	56.59548802	66.00917531	62.41672408	127.0380694	61.12613225	62.3643166	55.44037618	60.332344	63.66009078	101.9534264	70.42536424	55.39078662	2743.526716	3835.730274	-0.483438112	0.17504129	0.798344485	3290.813838	3617.327845	-0.136470195	0.747265014	0.999995905	3831.508409	2821.014116	0.441654288	0.236476579	0.807868713	Nudt4	7	36643916	36660141	-	2926	protein_coding	nudix (nucleoside diphosphate linked moiety X)-type motif 4 [Source:RGD Symbol;Acc:621355]	NUDIX
ENSRNOG00000003338	3066	1851	2856	2900	2544	4199	4212	4343	4197	2345	2676	2741	97.0332783	53.25571265	94.5280317	99.17566212	84.83731263	134.2799123	127.2553933	139.7981874	130.9549524	83.6973569	89.34438719	95.54087891	4122.568145	3297.690016	0.322033351	0.188101053	0.811148413	2629.605037	3115.294371	-0.24455347	0.351615659	0.999995905	3294.415461	2528.466915	0.381862263	0.277321534	0.841024814	Pmp22	10	49538588	49568583	+	1982	protein_coding	peripheral myelin protein 22 [Source:RGD Symbol;Acc:3359]	-
ENSRNOG00000019556	3665	3990	2878	2877	3420	3479	3250	2907	3465	2279	2807	2875	188.282744	186.3462527	154.6255252	159.7110478	185.1330211	180.5957764	159.3893069	151.8954375	175.4988128	132.0386903	152.1288436	162.6694626	3105.127139	3353.100808	-0.110861437	0.50055154	0.940198729	2695.280293	3167.597187	-0.232949365	0.231701739	0.999995905	3349.863563	3366.459557	-0.007170914	0.968870834	0.997553656	Cd9	4	157977162	158010166	-	1221	protein_coding	CD9 molecule [Source:RGD Symbol;Acc:2318]	Tetraspannin
ENSRNOG00000031824	2282	2927	2990	4864	2898	2841	3006	3093	3088	4497	3379	2024	41.81777726	48.76174684	57.30207532	96.31577599	55.9583536	52.60574302	52.58641474	57.64854919	55.79008209	92.93697553	65.32299794	40.84956685	2969.901662	3668.801553	-0.304857836	0.31934886	0.889275825	3365.494016	3460.950756	-0.040341869	0.924204286	0.999995905	3664.863111	2638.343258	0.474110555	0.160421789	0.726336113	Slc44a2	8	22368745	22385864	+	3423	protein_coding	solute carrier family 44 (choline transporter), member 2 [Source:RGD Symbol;Acc:1309680]	-
ENSRNOG00000011763	4045	3719	2483	1869	3446	3596	4504	2889	2983	2086	2862	3391	104.5875365	87.41758689	67.14164617	52.21908596	93.88537014	93.95020045	111.1729348	75.97524454	76.04121802	60.82695191	78.06630937	96.56524351	3334.21477	3042.264496	0.132188545	0.688622575	0.967903784	2822.04417	2876.072634	-0.027378484	0.938163366	0.999995905	3039.496533	3274.427425	-0.107397943	0.754807864	0.97969086	Serp1	2	148718280	148722263	-	2426	protein_coding	stress-associated endoplasmic reticulum protein 1 [Source:RGD Symbol;Acc:620790]	-
ENSRNOG00000014371	2774	2932	2573	4472	3101	3636	2451	3270	3724	3550	3222	2125	43.09157285	41.40579079	41.80031298	75.06651278	50.75851384	57.07243268	36.34699254	51.66504349	57.03349234	62.19200884	52.80122968	36.35603112	3061.552751	3862.425491	-0.335251835	0.240455848	0.850782947	3018.48788	3645.533824	-0.272297364	0.387787037	0.999995905	3858.403498	2657.237816	0.538049208	0.020360957	0.269051196	Cdh13	19	50848736	51972103	+	4038	protein_coding	cadherin 13 [Source:RGD Symbol;Acc:619745]	Cadherin
ENSRNOG00000000248	3772	4036	3122	3042	2999	3149	3116	2944	2813	2808	2734	3243	124.4634317	121.0688655	107.7350069	108.4645587	104.272022	104.9927638	98.15373207	98.80320899	91.51119427	104.4930807	95.1702497	117.8551808	2865.47958	3157.503258	-0.140002319	0.312936204	0.887357268	2981.136609	2981.891846	-0.000384276	0.998290569	0.999995905	3154.372484	3498.666197	-0.149518863	0.322993307	0.868537475	Srsf2	10	105792779	105795958	-	1901	protein_coding	serine/arginine-rich splicing factor 2 [Source:RGD Symbol;Acc:1359422]	RRM_1
ENSRNOG00000010800	1614	2734	4063	5117	2195	2648	1878	3418	4257	5173	2928	1745	51.99837634	80.07482363	136.8947941	178.1394989	74.51471063	86.20269702	57.75919364	112.0008886	135.2148238	187.9529184	99.51531827	61.9174877	3104.644645	3452.665462	-0.15327622	0.743004926	0.976571414	3357.927179	3255.607462	0.044645291	0.933431416	0.999995905	3448.809069	2731.179984	0.336584939	0.510818338	0.937202119	Hadhb	6	27555412	27582995	-	1947	protein_coding	hydroxyacyl-CoA dehydrogenase/3-ketoacyl-CoA thiolase/enoyl-CoA hydratase (trifunctional protein), beta subunit [Source:RGD Symbol;Acc:620513]	Thiolase_N
ENSRNOG00000028017	1785	2424	3741	4958	2199	2916	1966	3758	3595	5447	3271	1554	59.24185111	73.13651185	129.8470137	177.8097122	76.90186484	97.79002114	62.2892633	126.8558013	117.6315172	203.8769452	114.5258583	56.80323332	3032.554306	3486.18308	-0.201117807	0.642749031	0.960115483	3500.777751	3287.842842	0.090533857	0.868997222	0.999995905	3482.326064	2584.462827	0.430210692	0.358875152	0.886799707	Tmem109	1	226925117	226935689	-	1890	protein_coding	transmembrane protein 109 [Source:RGD Symbol;Acc:1359538]	-
ENSRNOG00000020813	3685	3267	2410	2675	3134	3639	3806	3470	3310	2422	2853	2880	52.66524579	42.44699847	36.02114584	41.31130995	47.19618095	52.55152208	51.92717404	50.44048517	46.63897753	39.03741976	43.01510687	45.33261309	3417.157565	3235.651142	0.078688156	0.661441672	0.962441311	2761.898346	3057.000058	-0.1464818	0.466431023	0.999995905	3232.530163	2997.814494	0.108759215	0.652467228	0.963691373	Ltbp3	1	221099998	221116096	+	4389	protein_coding	latent transforming growth factor beta binding protein 3 [Source:RGD Symbol;Acc:62057]	EGF_CA
ENSRNOG00000016064	4532	4216	2509	2078	3303	3124	4322	2786	2947	2231	2712	2755	136.8691621	115.7517426	79.24470021	67.81406958	105.11036	95.33302048	124.6062285	85.57757521	87.74658985	75.98635641	86.40482682	91.6365971	3231.362855	2911.120856	0.150571872	0.593223307	0.950974522	2606.470078	2751.223526	-0.077993454	0.76637782	0.999995905	2908.419373	3589.689825	-0.303634238	0.343676392	0.878057002	Tkt	16	6609668	6634595	+	2077	protein_coding	transketolase [Source:RGD Symbol;Acc:621036]	-
ENSRNOG00000057701	722	1522	7160	5329	1692	2776	849	3654	4672	5564	2974	513	8.937961865	17.12880953	92.69753381	71.2862184	22.07104522	34.72461042	10.03340334	46.00796244	57.02148688	77.67991893	38.83961134	6.994397459	2997.151148	3397.096162	-0.180716035	0.784408822	0.981358531	3089.113441	3202.472458	-0.051996822	0.947493729	0.999995905	3393.203185	3142.405941	0.11080018	0.896761548	0.98934463	Myom1	9	119353840	119468715	+	5067	protein_coding	myomesin 1 [Source:RGD Symbol;Acc:631436]	I-set
ENSRNOG00000032134	2504	3414	4695	4271	2279	2703	2251	3062	3273	4378	2679	1880	97.25546215	120.5464491	190.7080967	179.2535666	93.27070184	106.0821574	83.46308889	120.9617388	125.3314564	191.7678403	109.7703382	80.4209445	2784.006328	3198.916148	-0.200409831	0.563436857	0.949708933	3045.293809	3017.67304	0.013143258	0.976444312	0.999995905	3195.453072	3439.953468	-0.106359438	0.79452594	0.984319738	Uqcrc1	8	117679278	117691071	+	1615	protein_coding	ubiquinol-cytochrome c reductase core protein I [Source:RGD Symbol;Acc:1303314]	-
ENSRNOG00000020167	2346	2802	3594	3626	2305	2972	3080	3671	3391	4402	3009	2096	50.74370971	55.09771206	81.29917469	84.75016702	52.5347147	64.95605363	63.59810915	80.76101117	72.31300343	107.3802936	68.66082308	49.93178906	3284.565305	3067.490219	0.098649263	0.708004198	0.969808368	3235.570794	2895.063488	0.160417981	0.674739744	0.999995905	3064.267312	2829.193094	0.11518827	0.721593676	0.975221515	Reep5	18	27128464	27159693	-	2900	protein_coding	receptor accessory protein 5 [Source:RGD Symbol;Acc:1306047]	TB2_DP1_HVA22
ENSRNOG00000056457	1535	893	6289	1725	1633	1688	5112	6187	3762	4735	2863	862	33.5372456	17.73706259	143.6992377	40.72552277	37.59468398	37.26559625	106.6225679	137.4872055	81.03491979	116.6700375	65.98921635	20.74234818	4881.103978	1734.872857	1.492373495	1.47E-08	1.16E-05	2882.882159	1638.228103	0.81536481	0.159160455	0.999995905	1733.14139	2922.011476	-0.753522384	0.295555449	0.850427239	Gpd1	7	141370491	141377928	+	2871	protein_coding	glycerol-3-phosphate dehydrogenase 1 (soluble) [Source:RGD Symbol;Acc:621381]	NAD_Gly3P_dh_N
ENSRNOG00000001204	4145	4352	2950	2047	3085	2866	3635	2658	3131	2216	2838	3321	71.44875792	68.19778402	53.17971706	38.1282215	56.03334627	49.91866416	59.81551479	46.60025383	53.20930911	43.0784677	51.60777684	63.04790597	3033.790302	2739.592076	0.147157352	0.532645144	0.944469923	2835.593332	2588.849404	0.131328338	0.63761104	0.999995905	2737.030698	3655.12472	-0.417317744	0.103387318	0.613430593	Ankrd13a	12	47558590	47588335	-	3639	protein_coding	ankyrin repeat domain 13a [Source:RGD Symbol;Acc:1308577]	-
ENSRNOG00000031814	2420	2853	2706	4046	2831	2799	2886	3838	3936	3247	3077	2559	22.69036344	24.31862892	26.5343062	40.9930773	27.96966069	26.51829547	25.83221783	36.60110642	36.38443036	34.33434111	30.43590318	26.42579216	3455.95513	3340.876456	0.048869802	0.865114832	0.988074245	3013.353755	3152.69287	-0.065187068	0.81470307	0.999995905	3337.378902	2563.977533	0.380303491	0.14992851	0.706811494	Sort1	2	211078334	211156312	+	6690	protein_coding	sortilin 1 [Source:RGD Symbol;Acc:619999]	-
ENSRNOG00000013668	4126	4050	2435	2226	3347	3392	3712	3102	2805	2091	2962	2938	175.3456798	156.4703658	108.2227761	102.2232215	149.8796952	145.6593309	150.5958816	134.0820981	117.5257729	100.2167286	132.795547	137.5147491	3101.542488	3067.61291	0.015840292	0.948130548	0.994669259	2702.110307	2899.052648	-0.101499539	0.714518711	0.999995905	3064.746836	3382.665077	-0.14240693	0.636434149	0.96176517	Capg	4	100407658	100419446	+	1476	protein_coding	capping protein (actin filament), gelsolin-like [Source:RGD Symbol;Acc:1311724]	-
ENSRNOG00000011494	3525	3456	2376	3399	2684	3402	2896	2837	2590	3517	3819	2685	330.5104593	294.5852841	232.984152	344.3783237	265.1733285	322.3124015	259.2172655	270.5506485	239.419905	371.8936793	377.7533775	277.2694488	2689.127956	3259.656827	-0.277583858	0.149758399	0.775133798	3393.803731	3077.716616	0.141053583	0.564963798	0.999995905	3256.33799	2990.118932	0.122994149	0.609404981	0.957391058	Rpl36al	X	105402867	105405580	+	669	protein_coding	ribosomal protein L36a-like [Source:RGD Symbol;Acc:621156]	-
ENSRNOG00000012303	722	1203	10229	3293	1215	3229	938	4939	6267	3358	1413	334	37.80354989	57.26275534	560.1217313	186.3140788	67.03365596	170.8362586	46.88538704	263.0253271	323.5113221	198.2879945	78.04950611	19.26076336	3970.396342	2658.494509	0.578658724	0.393119897	0.917401775	1747.394938	2508.849401	-0.521842838	0.497933561	0.999995905	2655.59928	4100.001565	-0.626566302	NA	1	Apobec2	9	14529218	14542731	+	1198	protein_coding	apolipoprotein B mRNA editing enzyme, catalytic polypeptide-like 2 [Source:RGD Symbol;Acc:1308727]	-
ENSRNOG00000005975	2945	6028	3065	4413	3211	1817	1864	3112	1435	3928	3716	1562	530.8334225	987.7736388	577.7730719	859.5387181	609.8661204	330.9363769	320.7437107	570.5263478	255.0112059	798.4813591	706.6124365	310.0884801	2087.339108	3277.374451	-0.650882224	0.158874377	0.783579864	3120.250058	3091.30301	0.013467894	0.978642497	0.999995905	3273.902756	3801.037604	-0.215452987	0.635797598	0.96176517	Rpl30	7	73213581	73216251	-	348	protein_coding	ribosomal protein L30 [Source:RGD Symbol;Acc:621201]	-
ENSRNOG00000021102	1101	1532	5510	5447	1653	2432	1144	4039	4362	6163	2795	877	42.36936143	53.59627329	221.7532821	226.5064282	67.02837572	94.56812769	42.02714663	158.0889846	165.494919	267.4712516	113.4694692	37.17028027	3118.179119	3311.78416	-0.086906776	0.88913491	0.989175957	3363.221504	3121.292282	0.107697992	0.883617587	0.999995905	3307.942869	2703.166326	0.291311758	0.695111973	0.971806946	Scn1b	1	89550738	89560719	-	1630	protein_coding	sodium channel, voltage-gated, type I, beta subunit [Source:RGD Symbol;Acc:3631]	V-set
ENSRNOG00000003723	2881	4049	3117	3251	3036	3119	3316	2544	3326	2867	2749	2798	29.68389034	37.92595846	33.58676847	36.19537551	32.96101445	32.47203867	32.61604993	26.65985755	33.78580017	33.31390905	29.88029711	31.75096382	2959.089629	3234.660194	-0.128390183	0.48408337	0.938672262	2854.8611	3054.365186	-0.097454645	0.549781924	0.999995905	3231.424653	3210.342534	0.009355649	0.960394641	0.995508865	Wdr26	13	99493120	99531959	-	6088	protein_coding	WD repeat domain 26 [Source:RGD Symbol;Acc:1565589]	WD40
ENSRNOG00000031312	3169	3154	2500	3156	3192	3498	3924	3213	3279	2475	2856	2599	93.06217424	84.20228414	76.77941916	100.1489746	98.77228038	103.7976166	110.006725	95.9676452	94.93509213	81.96840824	88.47931876	84.05990172	3357.710145	3380.052917	-0.009540876	0.950486501	0.994796328	2685.522562	3192.370536	-0.24940952	0.098139796	0.915885253	3376.718237	2826.901149	0.256373808	0.115601135	0.64394079	Tnfrsf1a	4	157864969	157877633	+	2136	protein_coding	tumor necrosis factor receptor superfamily, member 1a [Source:RGD Symbol;Acc:621237]	Death
ENSRNOG00000018568	3306	3377	3081	2524	3137	3197	3592	3133	3081	2621	3134	2721	110.5996573	102.7053863	107.7944717	91.24284942	110.5825735	108.0712535	114.7166725	106.6042414	101.6194954	98.88679368	110.6069802	100.2561716	3163.592577	3036.705223	0.059030638	0.73179032	0.973315169	2869.191701	2868.937593	0.00012309	0.999479882	0.999995905	3033.792236	3137.000919	-0.048191069	0.776142859	0.983764406	Rab5c	10	88621925	88645364	-	1875	protein_coding	RAB5C, member RAS oncogene family [Source:RGD Symbol;Acc:1307095]	Ras
ENSRNOG00000011559	3424	3673	2391	2817	3742	4190	3349	2999	3123	1974	2268	2899	107.9276904	105.2522246	78.81929785	95.94990111	124.2865558	133.4534394	100.7751739	96.14766699	97.05222932	70.17244657	75.41796145	100.6419367	3056.502656	3678.015309	-0.267089691	0.18728131	0.811148413	2420.381969	3475.554663	-0.522032944	0.05320363	0.732811742	3674.525918	3026.773656	0.279751827	0.266155842	0.832390263	Cnn3	2	225005019	225036188	+	1990	protein_coding	calponin 3, acidic [Source:RGD Symbol;Acc:71044]	CH
ENSRNOG00000018761	3307	3891	3440	3173	2756	2615	3431	2873	2912	2776	2675	2942	68.32578527	73.08409873	74.32976117	70.84008372	59.99995052	54.59322503	67.6722219	60.37389847	59.31659478	64.68301294	58.30513893	66.94601769	2971.71837	2943.639899	0.013778219	0.942976702	0.994669259	2847.986622	2778.925221	0.035441013	0.861459725	0.999995905	2940.655278	3413.055088	-0.214983546	0.261542482	0.828125014	Eif3c	1	197964407	197982601	-	3036	protein_coding	eukaryotic translation initiation factor 3, subunit C [Source:RGD Symbol;Acc:1308871]	-
ENSRNOG00000016423	3102	2721	2474	2267	2977	2995	4586	3700	3754	2235	3121	2754	25.37534136	20.23531035	21.16526221	20.03919064	25.66079911	24.75617517	35.81322501	30.78470393	30.2760192	20.61901763	26.93372862	24.81222316	3880.488394	2823.313931	0.458828265	0.018729207	0.353106005	2741.693898	2667.555387	0.039559102	0.863394313	0.999995905	2820.626057	2667.565126	0.080558801	0.704465283	0.973103545	Tacc1	16	71629525	71681126	+	7668	protein_coding	transforming, acidic coiled-coil containing protein 1 [Source:RGD Symbol;Acc:1303120]	-
ENSRNOG00000010488	3559	3398	2301	2107	3317	3056	4131	3078	3345	2135	2833	3392	29.68672924	25.76730309	20.07265592	18.99142076	29.15419654	25.75753709	32.89492038	26.11356325	27.50837204	20.08410972	24.92949892	31.16175077	3398.196294	2903.755983	0.226838962	0.35700014	0.903173687	2829.943978	2744.153586	0.044403055	0.882364848	0.999995905	2901.057145	2958.263484	-0.02818022	0.920590735	0.990153309	Zmiz1	16	1749191	1954614	+	7520	protein_coding	zinc finger, MIZ-type containing 1 [Source:RGD Symbol;Acc:1311620]	zf-MIZ
ENSRNOG00000017405	3076	3239	2697	3137	3616	3210	3233	2970	2830	3009	2812	2811	123.8428911	118.5514654	113.5584759	136.4764843	153.4031984	130.5889421	124.2595385	121.6198203	112.3325429	136.6240896	119.4352928	124.6456822	2916.128419	3424.09383	-0.231650406	0.152097999	0.777231531	2929.435674	3234.027714	-0.142724459	0.423896586	0.999995905	3420.763088	2889.372261	0.243528702	0.12781558	0.671177266	Raly	3	150323116	150387332	+	1558	protein_coding	RALY heterogeneous nuclear ribonucleoprotein [Source:RGD Symbol;Acc:1307228]	RRM_1
ENSRNOG00000011104	2707	3684	2623	3744	2848	3212	2866	2805	2580	3571	3512	2483	365.9506132	452.7568951	370.8398289	546.926064	405.6910723	438.7593461	369.8704968	385.6827777	343.8652847	544.4329684	500.8657582	369.6941563	2665.824088	3375.998678	-0.340705899	0.094784972	0.690491919	3243.022139	3186.873252	0.02521262	0.924506454	0.999995905	3372.526638	2875.845161	0.229742871	0.31227511	0.860468904	LOC100363800	5	169506138	169512871	+	464	protein_coding	ribosomal protein L22-like [Source:RGD Symbol;Acc:2324589]	-
ENSRNOG00000000579	3189	3168	1564	1685	5145	3881	4164	3200	2908	1504	2270	3928	47.8553439	43.21876208	24.54519739	27.32337762	81.35468045	58.84860677	59.65212568	48.84150725	43.0234	25.45330028	35.93638529	64.92007967	3308.431623	3656.604095	-0.144369874	0.730753415	0.973124538	2608.191059	3458.224028	-0.40699007	0.439639897	0.999995905	3653.475891	2516.635672	0.537753639	0.26547635	0.832015568	Marcks	20	42966140	42971838	+	4180	protein_coding	myristoylated alanine rich protein kinase C substrate [Source:RGD Symbol;Acc:3028]	-
ENSRNOG00000009152	3035	3393	2846	2577	3189	3145	4188	3037	3152	2175	2844	2980	52.3440833	53.19906392	51.33311946	48.026604	57.95416653	54.80828001	68.95326847	53.27418962	53.59564671	42.30468901	51.7453235	56.60526264	3339.941938	3056.265992	0.128073669	0.530792465	0.944469923	2706.990022	2887.297732	-0.093022168	0.674156515	0.999995905	3053.330489	2972.826417	0.038563927	0.811319774	0.984319738	Caprin1	3	93702487	93789617	-	3637	protein_coding	cell cycle associated protein 1 [Source:RGD Symbol;Acc:1305707]	-
ENSRNOG00000009449	2607	2641	3284	3177	2698	2994	3153	3586	3561	3276	3035	2457	44.50964016	40.9913934	58.6367726	58.61230808	48.53736991	51.6513252	51.38972622	62.27109384	59.9403714	63.07790892	54.66437146	46.20083782	3333.630856	3050.500698	0.128037564	0.497108764	0.940198729	2974.895997	2880.188695	0.0466766	0.834336856	0.999995905	3047.413214	2760.176266	0.142909654	0.548486967	0.94483279	Trim35	15	42960307	42976792	+	3674	protein_coding	tripartite motif-containing 35 [Source:RGD Symbol;Acc:1564642]	SPRY
ENSRNOG00000014617	2841	2712	2691	2742	2971	2917	4311	3296	3461	2429	3267	2814	37.81970666	32.8206997	37.46402874	39.44327155	41.67454014	39.23737741	54.78532297	44.62695783	45.42374377	36.46655855	45.88055557	41.25747623	3564.804632	2964.376578	0.26614285	0.120154295	0.739348859	2877.641542	2799.799637	0.039612201	0.83330996	0.999995905	2961.473051	2654.212167	0.158129079	0.312247547	0.860468904	Tgoln2	4	100475416	100483168	-	4712	protein_coding	trans-golgi network protein 2 [Source:RGD Symbol;Acc:620445]	-
ENSRNOG00000018598	271	1906	831	18789	1258	2826	574	2059	2141	2111	3097	572	9.603913251	61.40631866	30.79880169	719.5171681	46.9765178	101.1970181	19.4191453	74.21615345	74.80489347	84.36989596	115.7851212	22.32577837	1560.058679	8051.405499	-2.367652997	0.009086555	0.252932382	1946.519112	7572.525819	-1.959868503	0.040927286	0.654933239	8040.782476	939.2704491	3.097653734	0.001830768	0.054705313	Ankrd1	1	254726969	254735548	-	1770	protein_coding	ankyrin repeat domain 1 [Source:RGD Symbol;Acc:61989]	-
ENSRNOG00000002271	1741	2190	2606	7926	2009	2178	1801	2040	2866	5646	3749	1644	22.79422361	26.06641924	35.68242014	112.1343469	27.71578681	28.81379945	22.51018307	27.16560352	36.9944541	83.36567089	51.78143539	23.706066	2169.748393	4232.107818	-0.963830127	0.096475642	0.695130652	3757.609534	3985.818482	-0.08505374	0.901002746	0.999995905	4227.011342	2111.45524	1.001392639	0.098853752	0.601040245	Slain2	14	37802365	37871051	-	4791	protein_coding	SLAIN motif family, member 2 [Source:RGD Symbol;Acc:1311593]	-
ENSRNOG00000020173	3124	2910	1982	2889	3458	3053	4195	3275	3765	2356	2930	2380	50.45265299	42.72452074	33.47576349	50.41724164	58.84630711	49.82145511	64.67616035	53.7956853	59.94767818	42.91099763	49.91984343	42.3332472	3619.690871	3229.48486	0.164605303	0.353374774	0.902285032	2593.654414	3050.415375	-0.233976638	0.229352038	0.999995905	3226.36078	2562.159749	0.332492446	0.168172137	0.736953768	Tie1	5	137294532	137321101	-	3884	protein_coding	tyrosine kinase with immunoglobulin-like and EGF-like domains 1 [Source:RGD Symbol;Acc:621642]	Pkinase_Tyr
ENSRNOG00000003495	3058	3103	3140	2578	2913	2596	3766	3156	3619	2528	2913	2947	25.67846644	23.68779336	27.57497379	23.39230792	25.77468279	22.0268762	30.18917181	26.95452941	29.96088166	23.94026836	25.8050496	27.25482393	3399.05141	2779.829892	0.290187703	0.072141185	0.638938514	2841.360881	2625.439233	0.11405572	0.519644912	0.999995905	2777.117943	2995.018427	-0.108917164	0.525478395	0.941125772	Prpf8	10	63635219	63658361	+	7470	protein_coding	pre-mRNA processing factor 8 [Source:RGD Symbol;Acc:1305467]	Mov34
ENSRNOG00000016151	319	992	3188	10381	1288	1959	672	2739	3066	7739	3647	312	15.25137684	43.11627857	159.4008158	536.3102742	64.88666814	94.63884371	30.67092847	133.1905948	144.5189919	417.2761457	183.9444733	16.42875321	2117.052462	4784.349776	-1.176271092	0.15655311	0.780069739	3999.139141	4501.969169	-0.170869817	0.870531767	0.999995905	4778.233089	1491.693938	1.679553157	0.086925056	0.566750323	Ankrd23	9	43112141	43116521	-	1312	protein_coding	ankyrin repeat domain 23 [Source:RGD Symbol;Acc:1310398]	-
ENSRNOG00000032922	1772	2712	1109	11021	2084	2729	1983	3159	2378	2200	3172	1967	8.683722808	12.08212008	5.683654088	58.36087487	10.7612121	13.51333025	9.276928935	15.74544784	11.48916558	12.15864722	16.39864727	10.61642356	2444.358955	5541.09623	-1.180713022	0.064826809	0.614563808	2477.849673	5216.870513	-1.07407725	0.1026984	0.928145449	5534.25295	1763.26565	1.650080414	0.016558171	0.236082189	Dclk1	2	144646308	144939389	+	12800	protein_coding	doublecortin-like kinase 1 [Source:RGD Symbol;Acc:68437]	Pkinase
ENSRNOG00000009778	3166	3277	2727	2552	3247	3085	3541	2943	2908	2767	3145	2925	133.1942483	125.332075	119.9812981	116.0149047	143.9388708	131.143373	142.2131541	125.9296452	120.6155681	131.2816608	139.5814873	135.52895	3028.17125	3047.504593	-0.009180333	0.959762261	0.997231254	2993.23569	2879.052696	0.056105084	0.759308983	0.999995905	3044.587126	2940.283291	0.050304893	0.773592441	0.98299348	Tmem59	5	126783061	126804175	+	1491	protein_coding	transmembrane protein 59 [Source:RGD Symbol;Acc:1310313]	-
ENSRNOG00000007492	3291	3401	3008	2259	3068	3022	3796	3234	2970	2608	2604	2934	80.76426347	75.87683628	77.20102108	59.90542344	79.33557103	74.93805813	88.9317502	80.72248582	71.85917183	72.18039996	67.41630502	79.30181127	3225.207907	2860.761942	0.172967706	0.405042406	0.919154665	2763.434064	2703.035571	0.031837541	0.882434975	0.999995905	2858.050323	3114.206824	-0.123777916	0.523458681	0.940472854	Rpn2	3	153398130	153445632	+	2556	protein_coding	ribophorin II [Source:RGD Symbol;Acc:62075]	-
ENSRNOG00000006375	1827	2396	4642	4684	2294	2461	1778	3088	3884	5126	2550	1445	63.66756587	75.90628569	169.1759769	176.3823572	84.23534418	86.65785464	59.14945354	109.4511043	133.4422401	201.4552749	93.74594488	55.45991361	2842.486502	3270.890304	-0.202522726	0.646731138	0.961415615	3115.245072	3084.630798	0.0142449	0.97961795	0.999995905	3267.287463	2898.782205	0.17267204	0.73759757	0.977926649	Vdac1	10	37724915	37752826	+	1800	protein_coding	voltage-dependent anion channel 1 [Source:RGD Symbol;Acc:621575]	-
ENSRNOG00000017962	1909	1958	3066	3927	2326	2192	2563	3821	3677	5485	3561	1668	88.6344968	82.64579668	148.8753733	197.0227212	113.7962125	102.8380955	113.6016769	180.4417581	168.3158012	287.2062123	174.4220715	85.29519061	3266.095425	2923.653544	0.159813259	0.653630814	0.962385912	3648.026902	2757.860381	0.403573454	0.429889816	0.999995905	2920.50721	2255.060187	0.373090272	0.354239497	0.883964913	Serpinb6	17	32190801	32209590	+	1351	protein_coding	serpin peptidase inhibitor, clade B (ovalbumin), member 6 [Source:RGD Symbol;Acc:735108]	Serpin
ENSRNOG00000045892	943	2056	3859	6867	1643	2461	1327	2982	3774	6277	3074	857	20.22956427	40.09675012	86.57718727	159.1843762	37.1392938	53.34614854	27.17596908	65.06473003	79.81989193	151.8613677	69.56828709	20.24824096	2630.967464	3822.98658	-0.539103359	0.383974062	0.914448205	3487.645144	3601.436927	-0.046320067	0.95258781	0.999995905	3818.420433	2241.151182	0.768749768	0.277786278	0.841024814	Cfl2	6	75759140	75763185	-	2924	protein_coding	cofilin 2, muscle [Source:RGD Symbol;Acc:1306982]	Cofilin_ADF
ENSRNOG00000007462	2983	2808	2347	2262	2644	3106	4101	3928	3602	2301	2966	3068	35.12551987	30.05922912	28.90256954	28.78197984	32.80591839	36.95622301	46.09974867	47.04398942	41.81649418	30.55670127	36.84455074	39.78840274	3756.861254	2743.51944	0.453428216	0.014050653	0.307117235	2820.921044	2592.063123	0.122047452	0.589501639	0.999995905	2740.873018	2611.058435	0.070053304	0.728861484	0.976647392	Sept8	10	38877422	38906482	+	5327	protein_coding	septin 8 [Source:RGD Symbol;Acc:1308449]	GTP_CDC
ENSRNOG00000020719	733	1608	5338	6211	1432	2370	721	3808	4193	6186	2987	522	18.07336717	36.04394925	137.6472453	165.483685	37.20483281	59.04730268	16.97108634	95.49820179	101.928202	172.014618	77.69676397	14.17546267	2854.42221	3486.842537	-0.288726784	0.693220296	0.968933715	3313.159007	3284.950168	0.01233394	0.988416264	0.999995905	3482.681182	2546.788265	0.451540297	0.584325641	0.954757262	Hrc	1	101324652	101328435	+	2544	protein_coding	histidine rich calcium binding protein [Source:RGD Symbol;Acc:727864]	-
ENSRNOG00000025570	3726	3305	2374	2360	2966	3037	3956	3046	2722	2367	2943	3254	87.07882157	70.21863525	58.02354583	59.59917559	73.04022148	71.71848469	88.260271	72.40403152	62.71800238	62.38616551	72.55921341	83.75657001	3131.988332	2866.499987	0.127788704	0.564286768	0.94984928	2899.800234	2708.201648	0.098608158	0.662777983	0.999995905	2863.754882	3010.120743	-0.071918318	0.769259464	0.982259078	Os9	7	70380311	70407177	-	2684	protein_coding	osteosarcoma amplified 9, endoplasmic reticulum lectin [Source:RGD Symbol;Acc:1359574]	-
ENSRNOG00000020369	1443	2753	1816	4103	2103	8562	1496	6568	3630	719	1328	1488	16.04583919	27.83002162	21.11863316	49.30105105	24.640903	96.20285225	15.88060264	74.28350813	39.79579025	9.016652601	15.57854133	18.2234533	3839.978146	5017.466849	-0.385894359	0.548995684	0.948159863	1193.587016	4741.425014	-1.990009677	0.000284341	0.030710545	5012.373763	1910.606787	1.391444475	0.008817321	0.160939889	Igf2	1	215828102	215846911	-	5641	protein_coding	insulin-like growth factor 2 [Source:RGD Symbol;Acc:2870]	-
ENSRNOG00000014350	833	1468	593	13634	4611	4287	1389	690	514	2190	4011	1782	26.33634712	42.19372032	19.60735841	465.7923834	153.6126215	136.9558666	41.922972	22.18823639	16.02168021	78.08632673	133.7814225	62.05115628	829.9010733	7856.849869	-3.24286741	1.73E-08	1.25E-05	2686.508821	7402.582296	-1.462270977	0.010708898	0.324806024	7847.671139	910.8140135	3.106900297	6.72E-08	9.22E-06	Cyr61	2	251529354	251532312	-	1984	protein_coding	cysteine-rich, angiogenic inducer, 61 [Source:RGD Symbol;Acc:620763]	VWC
ENSRNOG00000042980	3061	2870	810	6407	5367	3237	3033	2187	2254	1095	2440	3215	30.54507227	26.03580152	8.453113576	69.08616861	56.43267861	32.63902277	28.89279251	22.19676927	22.17512839	12.32288198	25.68622397	35.33380821	2405.393045	5199.454724	-1.112036655	0.00102005	0.066139575	2278.313849	4905.95398	-1.106539313	0.022311524	0.486105803	5194.082377	2127.879242	1.28738773	0.017776495	0.24587665	Adam19	10	31146107	31240582	+	6286	protein_coding	ADAM metallopeptidase domain 19 [Source:RGD Symbol;Acc:1585017]	-
ENSRNOG00000009602	2749	8829	2111	166	1356	99	915	342	1640	7447	5254	5064	242.5254635	708.1175338	194.7711796	15.82520149	126.0560038	8.825400407	77.06247952	30.68823185	142.646413	740.9421475	488.9959736	492.0485349	928.7482617	559.0740863	0.732277328	0.425986474	0.924870335	6045.086305	528.8410953	3.514872542	NA	1	558.6667454	4241.778605	-2.92464348	0.002248551	0.063367933	AABR07012329.1	2	193572053	193572829	+	711	protein_coding	Uncharacterized protein [Source:UniProtKB/TrEMBL;Acc:F1LX60]	-
ENSRNOG00000009275	3155	3634	3050	2675	2984	3042	3514	3037	3330	2207	2721	2544	34.90961913	36.55458839	35.29388322	31.98365486	34.79091157	34.0111704	37.11818956	34.17855488	36.32656927	27.54028453	31.76193117	31.00234157	3187.417179	2986.39338	0.09398925	0.502674023	0.940297254	2529.106084	2820.858743	-0.157482547	0.355253052	0.999995905	2983.483528	3153.46055	-0.079944601	0.557384026	0.947059114	Kpnb1	10	85093841	85124644	-	5669	protein_coding	karyopherin (importin) beta 1 [Source:RGD Symbol;Acc:2909]	-
ENSRNOG00000007901	3221	3108	2755	2665	3197	2967	3568	3018	3271	2526	2797	2795	157.1093241	137.8172163	140.5357115	140.4646384	164.3142065	146.2330042	166.1404423	149.7247609	157.2990803	138.9520391	143.9250249	150.1497766	3178.832634	3031.415155	0.068525607	0.665428566	0.962444828	2750.776061	2863.483752	-0.057930222	0.734326018	0.999995905	3028.486663	2917.630077	0.053830809	0.749036063	0.97946624	Tmed10	6	109169741	109205004	-	1286	protein_coding	transmembrane emp24-like trafficking protein 10 (yeast) [Source:RGD Symbol;Acc:620970]	-
ENSRNOG00000007329	3458	3161	2199	2671	3594	2735	3602	2874	3412	2105	2425	3598	46.91949181	38.99096955	31.2037937	39.1616296	51.38396646	37.49749551	46.65640801	39.66233073	45.64274306	32.21074379	34.71144274	53.76765705	3186.605636	3093.576157	0.042780575	0.842051972	0.987034769	2755.897956	2922.244324	-0.084550731	0.786619137	0.999995905	3090.628049	2819.98576	0.132171528	0.621144439	0.958963829	Frmd6	6	93281408	93358840	+	4623	protein_coding	FERM domain containing 6 [Source:RGD Symbol;Acc:727810]	Band_41
ENSRNOG00000042821	2149	2619	3315	4910	2335	2965	2636	3326	3341	3439	3145	1539	90.83531333	100.6387026	146.5398335	224.2633742	103.9983455	126.6367106	106.3660398	142.9893544	139.2288329	163.934674	140.2398906	71.64544189	3014.415533	3532.191635	-0.228670178	0.523568031	0.94267411	2754.71877	3331.54063	-0.274271081	0.546633104	0.999995905	3528.314778	2614.96309	0.432200668	0.27922497	0.84149714	Cd59	3	94010475	94028621	+	1484	protein_coding	CD59 molecule, complement regulatory protein [Source:RGD Symbol;Acc:2311]	-
ENSRNOG00000015505	3008	2039	1791	1559	2203	3446	4726	5055	3720	2530	2361	3229	173.4207821	106.8690041	107.9873174	97.12431766	133.8317164	200.7498374	260.1095556	296.4200839	211.4465738	164.4993448	143.5991625	205.0326366	4367.624745	2454.035418	0.831619009	0.013089926	0.295407341	2757.14254	2320.001857	0.248985977	0.485447807	0.999995905	2451.738424	2200.209651	0.156226698	0.684378337	0.969069989	Mfap5	4	155313671	155336228	+	1088	protein_coding	microfibrillar associated protein 5 [Source:RGD Symbol;Acc:1307919]	-
ENSRNOG00000012609	466	1456	6203	5180	1354	2168	891	3379	4491	6602	3010	418	6.616257651	18.79312903	92.10477196	79.47212195	20.25659285	31.10300791	12.07656651	48.79528304	62.86428081	105.7115291	45.08432787	6.536336723	2859.606837	3026.419513	-0.081794561	0.90412659	0.990530904	3430.177425	2851.78372	0.266416041	0.760945898	0.999995905	3022.857056	2711.206848	0.156996196	0.863112187	0.98671902	Trdn	1	25403391	25839345	-	4418	protein_coding	triadin [Source:RGD Symbol;Acc:619856]	-
ENSRNOG00000006094	4413	4213	2908	1868	3594	2773	4343	2401	3484	1257	1643	2718	69.67349019	60.46949283	48.01554903	31.86904634	59.79060583	44.23847313	65.45800267	38.55573231	54.23082224	22.3815036	27.36552685	47.26228711	3281.989622	2820.548797	0.21860814	0.51662448	0.941801557	1903.817724	2665.939867	-0.485756762	0.237308682	0.999995905	2817.995537	3686.816674	-0.387706913	0.23425677	0.806894482	Cd44	3	92696313	92783658	-	3973	protein_coding	CD44 molecule (Indian blood group) [Source:RGD Symbol;Acc:2307]	Xlink
ENSRNOG00000010218	2898	3768	3508	2596	2867	2479	3139	3042	3298	2518	2619	2782	51.86358851	61.30364588	65.65648437	50.20274066	54.06461527	44.82882223	53.62839241	55.37153316	58.19011787	50.82065406	49.44612832	54.83438161	3061.963812	2731.66113	0.164708119	0.316959144	0.888599705	2685.1632	2579.756534	0.057796864	0.747221032	0.999995905	2728.985048	3266.511157	-0.25939923	0.192379051	0.765400538	Eif5	6	136004214	136011406	+	3505	protein_coding	eukaryotic translation initiation factor 5 [Source:RGD Symbol;Acc:619861]	-
ENSRNOG00000017940	2972	2736	3135	1950	2405	2945	3470	3252	3328	3082	3399	2824	24.32458912	20.35748057	26.83416656	17.24605934	20.74115948	24.35558849	27.11224397	27.07138044	26.85433668	28.44786543	29.34813336	25.45616886	3245.182077	2496.911694	0.378071475	0.062612172	0.607237062	3151.866459	2359.395495	0.417738951	0.06734221	0.806512885	2494.523053	2856.287566	-0.195242189	0.417449511	0.910874443	Rere	5	167331035	167664505	+	7664	protein_coding	arginine-glutamic acid dipeptide (RE) repeats [Source:RGD Symbol;Acc:629475]	Atrophin-1
ENSRNOG00000011501	3040	4041	2737	2772	3439	2748	3575	2625	2838	2580	2709	2326	104.8894743	126.7530457	98.76134152	103.3499112	125.0292837	95.80577184	117.7534533	92.11933414	96.53951666	100.3918306	98.60522799	88.3892967	2909.517721	3080.388818	-0.082273782	0.699357213	0.969307389	2580.78526	2909.4938	-0.172939562	0.403023252	0.999995905	3077.419303	3129.504276	-0.024308265	0.912277749	0.989728462	Atp1b3	8	104190032	104221342	-	1818	protein_coding	ATPase, Na+/K+ transporting, beta 3 polypeptide [Source:RGD Symbol;Acc:2172]	-
ENSRNOG00000010964	3511	2971	3086	1778	2550	2691	4041	3178	4203	1919	2605	2862	18.00910327	13.85399858	16.55430829	9.854885268	13.78233118	13.94734608	19.78742996	16.57976265	21.25470359	11.10085874	14.09618523	16.16823196	3680.473569	2401.645038	0.61582966	0.008996807	0.251751235	2499.153541	2269.594753	0.138987169	0.61692676	0.999995905	2399.387999	3084.985107	-0.362496685	0.143410864	0.697276205	Akap13	1	137014272	137315272	+	12229	protein_coding	A kinase (PRKA) anchor protein 13 [Source:RGD Symbol;Acc:727893]	RhoGEF
ENSRNOG00000007584	3021	2753	2744	3241	2749	2747	4419	2896	2895	2503	2830	2563	55.27924668	45.79613534	52.51088718	64.08390658	53.0038447	50.79098914	77.19242304	53.89805653	52.22691374	51.65264707	54.62990404	51.65253489	3281.699643	3009.096793	0.125184804	0.61829571	0.954968555	2674.472252	2840.74822	-0.08695938	0.650087229	0.999995905	3006.039791	2743.240817	0.131999167	0.514536385	0.937495126	Ehd4	3	111877853	111941841	-	3428	protein_coding	EH-domain containing 4 [Source:RGD Symbol;Acc:628883]	-
ENSRNOG00000019277	1649	2333	3966	4643	2132	2776	2277	3238	3417	4643	2739	1518	74.8453488	96.26537962	188.2568245	227.7201187	101.9653475	127.3151961	98.66121802	149.4803695	152.9056537	237.6638823	131.1501539	75.8835387	2897.589888	3304.728241	-0.189668357	0.622130132	0.955509241	3033.857527	3116.867491	-0.03894538	0.940210323	0.999995905	3301.08698	2590.253696	0.349876451	0.476514938	0.930895153	Vdac3	16	74292438	74308903	+	1382	protein_coding	voltage-dependent anion channel 3 [Source:RGD Symbol;Acc:621577]	-
ENSRNOG00000011541	2678	2380	2351	3353	2064	2815	3462	3445	3564	3694	3621	1903	79.57461451	64.29129235	73.05845064	107.6604228	64.62415922	84.51990309	98.20425727	104.1157314	104.4085513	123.7887577	113.5076433	62.27796337	3383.55407	2835.388152	0.255018942	0.318451538	0.888599705	3123.844094	2676.024664	0.223241875	0.551577632	0.999995905	2832.402533	2385.904834	0.247499525	0.370702266	0.892666451	Cygb	10	105618326	105628091	-	2111	protein_coding	cytoglobin [Source:RGD Symbol;Acc:69415]	-
ENSRNOG00000010252	3052	2970	2116	2136	3350	2757	3771	3081	3096	2664	3484	2809	107.0703491	94.72232881	77.63440179	80.97379517	123.8370902	97.73229026	126.2933558	109.9359023	107.0828806	105.3996704	128.9423103	108.5345654	3206.745694	2826.492276	0.182092201	0.441503269	0.929072728	3028.999288	2670.844109	0.181554525	0.484434437	0.999995905	2823.861085	2602.451313	0.117779069	0.659597241	0.965076306	Hexa	8	64325435	64350773	+	1788	protein_coding	hexosaminidase A [Source:RGD Symbol;Acc:2792]	Glyco_hydro_20
ENSRNOG00000048205	2511	3237	2050	2940	3193	3316	3452	2869	3513	2457	2902	2844	35.9932948	42.18216034	30.7314187	45.53871566	48.22753351	48.02927523	47.23728833	41.82814417	49.64636368	39.71919059	43.88386902	44.89894387	3170.785345	3243.342531	-0.03262097	0.834548865	0.986576054	2777.890434	3063.475671	-0.141167742	0.383236346	0.999995905	3240.171362	2482.737805	0.384003497	0.057086495	0.471370138	Ube2h	4	57511418	57625257	-	4376	protein_coding	ubiquitin-conjugating enzyme E2H [Source:RGD Symbol;Acc:2319288]	UQ_con
ENSRNOG00000056135	2416	2406	4338	3301	1608	2292	2202	3905	2682	3922	3974	2223	78.23831945	70.83198853	146.9149491	115.5118833	54.86935688	74.99871408	68.07367221	128.6194887	85.62799217	143.2354495	135.76351	79.28548529	2860.861703	2486.678849	0.202222823	0.605408318	0.953212899	3428.207803	2345.897257	0.547337228	0.174438647	0.999995905	2483.974808	2989.530196	-0.267235638	0.544061521	0.94483279	Tsc22d3	X	111884295	111887906	-	1937	protein_coding	TSC22 domain family protein 3 [Source:UniProtKB/Swiss-Prot;Acc:Q9EQZ1]	-
ENSRNOG00000014625	2567	3043	4052	4312	2314	2655	2211	2795	2921	3939	2507	1944	65.242849	70.31050691	107.7036306	118.4252629	61.97144824	68.18489791	53.64571924	72.25235684	73.19358335	112.9050512	67.21930131	54.41704467	2568.443074	3209.674513	-0.321516919	0.33924678	0.89624594	2857.742269	3027.733565	-0.083362633	0.842826912	0.999995905	3206.197477	3129.847092	0.034781329	0.927590858	0.990299131	Atp5d	7	12426809	12432130	-	2468	protein_coding	ATP synthase, H+ transporting, mitochondrial F1 complex, delta subunit [Source:RGD Symbol;Acc:621372]	-
ENSRNOG00000011054	3329	3509	2227	1382	3362	2602	5644	2435	3110	1862	3066	2710	89.00983407	85.29406101	62.27278247	39.92921721	94.72031803	70.29883194	144.0623459	66.21956432	81.98209064	56.14669736	86.4826439	79.80408635	3577.997164	2511.157297	0.510805253	0.240371229	0.850698747	2578.689177	2374.299889	0.119135101	0.765428393	0.999995905	2508.951316	2890.870158	-0.204421462	0.597288447	0.955935705	Laptm5	5	149047681	149069719	+	2346	protein_coding	lysosomal protein transmembrane 5 [Source:RGD Symbol;Acc:621838]	-
ENSRNOG00000006905	2468	3365	3255	3609	2554	2560	2854	2658	3628	2677	3074	2510	18.66072944	23.13021966	25.73880096	29.48688524	20.34818117	19.55870275	20.60045016	20.44097441	27.04488524	22.82717532	24.51997004	20.90204724	2950.837639	3010.902401	-0.029022734	0.914195265	0.991695556	2797.065371	2841.416686	-0.022643566	0.930718047	0.999995905	3007.757433	2919.908644	0.042735981	0.879180624	0.987916568	Hectd1	6	72510255	72596446	-	8296	protein_coding	HECT domain containing E3 ubiquitin protein ligase 1 [Source:RGD Symbol;Acc:1561653]	HECT
ENSRNOG00000013331	1981	2508	4283	3719	2305	2539	2404	3131	3555	3986	2999	1784	54.5724748	62.80987565	123.3931655	110.7067008	66.90850796	70.67543574	63.22122663	87.72742829	96.5524242	123.83597	87.15619273	54.12721303	2945.774149	2957.272388	-0.005605282	0.985727664	0.999948687	2980.953997	2790.346275	0.095335802	0.814249944	0.999995905	2954.131996	2859.148381	0.047185957	0.912036538	0.989728462	Sdha	1	31545631	31570601	+	2277	protein_coding	succinate dehydrogenase complex, subunit A, flavoprotein (Fp) [Source:RGD Symbol;Acc:621557]	-
ENSRNOG00000008016	4110	3789	1478	1589	4970	3753	3151	2597	2210	1504	1869	4167	101.179983	84.79858661	38.05231405	42.27029069	128.9230025	93.35723172	74.05262615	65.0261269	53.63884997	41.75619905	48.53943235	112.9816528	2565.478003	3519.795972	-0.456279636	0.283211606	0.875772085	2558.147258	3328.931446	-0.37997283	0.495961057	0.999995905	3516.792542	2971.801994	0.242904609	0.650880145	0.963492731	Ckap4	7	24939498	24947595	+	2548	protein_coding	cytoskeleton-associated protein 4 [Source:RGD Symbol;Acc:1311989]	-
ENSRNOG00000001136	2716	3477	3283	4161	2592	2925	2020	2581	2639	3865	2669	2217	155.4430881	180.9079151	196.5017356	257.3344455	156.3140046	169.1547279	110.3652371	150.2425035	148.9071131	249.4660731	161.1472264	139.7458713	2346.202647	3341.118277	-0.510001153	0.083766655	0.667100446	2978.201024	3152.651409	-0.082126662	0.818142498	0.999995905	3337.576618	3043.616714	0.132986252	0.647271694	0.963084601	Pebp1	12	45026886	45031145	+	1096	protein_coding	phosphatidylethanolamine binding protein 1 [Source:RGD Symbol;Acc:62017]	-
ENSRNOG00000010633	1700	1628	2808	3154	1739	1484	4329	5433	2676	4551	4387	1240	26.55262251	23.11660906	45.86796383	53.2327308	28.62063889	23.42119346	64.54838294	86.3100488	41.20776051	80.16516263	72.28675771	21.33103006	4033.985078	2212.141274	0.866799386	0.043660176	0.535854982	3447.62235	2086.155182	0.724778138	0.203814814	0.999995905	2209.724988	2000.467354	0.143559152	0.750869169	0.97969086	Acsl1	16	48937456	49003246	-	4016	protein_coding	acyl-CoA synthetase long-chain family member 1 [Source:RGD Symbol;Acc:2015]	AMP-binding
ENSRNOG00000058003	4107	4001	1276	1606	5766	3888	4497	2912	2577	1024	1330	2144	41.33136801	36.60453182	13.42949276	17.46462138	61.14359323	39.53647574	43.20333233	29.80640547	25.56842047	11.62185296	14.12015062	23.76355991	3208.783701	3844.815961	-0.260890973	0.582891632	0.950974522	1524.215568	3636.611254	-1.254535944	0.017004446	0.424225001	3841.591104	2964.513749	0.373885665	0.526276405	0.941278282	Spon1	1	178636544	178935051	+	6233	protein_coding	spondin 1, extracellular matrix protein [Source:RGD Symbol;Acc:619918]	TSP_1
ENSRNOG00000011282	2816	3361	2875	3437	2752	2708	2690	2862	2970	3338	2961	2306	80.73048041	87.59607098	86.19788173	106.4738542	83.13321153	78.44588499	73.62010754	83.45217748	83.94517514	107.9223917	89.55212693	72.8108049	2755.925303	3066.935384	-0.154230285	0.466454463	0.935300584	2920.728486	2894.965678	0.012796592	0.961734188	0.999995905	3063.79025	2901.872935	0.078267598	0.710183426	0.973589096	Ppp2r1a	1	60717386	60736609	+	2188	protein_coding	protein phosphatase 2, regulatory subunit A, alpha [Source:RGD Symbol;Acc:620907]	-
ENSRNOG00000009102	2266	2722	2469	4336	3242	3090	2739	3171	3288	2896	2704	2133	43.38785864	47.38137501	49.44054607	89.71315733	65.40976121	59.78378548	50.06562295	61.75437209	62.06896787	62.53558416	54.61948609	44.98117637	2977.412095	3681.951367	-0.306394255	0.222651083	0.836723157	2623.426741	3474.886865	-0.405493038	0.142111505	0.999995905	3678.131003	2393.6083	0.619749002	0.011930969	0.193757532	Fermt2	15	19807808	19876408	-	3276	protein_coding	fermitin family member 2 [Source:RGD Symbol;Acc:1311799]	Band_41
ENSRNOG00000045558	2579	2100	2674	1715	1832	2220	4305	4178	4090	2993	3333	3029	91.7595413	67.92512002	99.49818363	65.93599632	68.68258041	79.81223758	146.2218683	151.1929304	143.4688455	120.0955599	125.1030266	118.6945581	4061.676579	1975.948239	1.03943197	3.38E-10	4.90E-07	3169.115204	1866.630873	0.76358419	2.25E-05	0.005247248	1974.019538	2381.237584	-0.270407814	0.264867333	0.831957349	Cd34	13	113691932	113711647	+	1763	protein_coding	CD34 molecule [Source:RGD Symbol;Acc:1306863]	-
ENSRNOG00000016117	4523	3329	1460	1370	4122	3171	4404	2779	2890	1098	2222	3647	38.97688004	26.07987514	13.15791869	12.75732468	37.42912843	27.61171278	36.22989506	24.35747069	24.55346175	10.67095202	20.2002689	34.61368927	3236.170182	2957.08352	0.130103524	0.761355597	0.979221856	2355.164112	2796.64421	-0.247874044	0.658547031	0.999995905	2954.54872	2963.67338	-0.004454904	0.993463376	0.999535359	Myof	1	256585410	256734730	-	7279	protein_coding	myoferlin [Source:RGD Symbol;Acc:1564216]	C2
ENSRNOG00000018434	3787	2834	1968	914	3782	1554	4020	3104	3906	2046	3097	3986	33.65149224	22.89391658	18.28891638	8.77634677	35.41210872	13.95329117	34.10156862	28.05394182	34.21965801	20.50383008	29.03239332	39.01018045	3553.306467	2142.612972	0.729785911	0.150280998	0.776345045	3088.103744	2026.352846	0.607835707	0.28046845	0.999995905	2140.866341	2750.931886	-0.36172608	0.520607789	0.940283485	Stab1	16	7222067	7250924	-	7059	protein_coding	stabilin 1 [Source:RGD Symbol;Acc:2324745]	-
ENSRNOG00000003259	3037	2351	1965	1882	2857	4002	3268	4147	3197	2185	3345	2745	51.43112427	36.19470849	34.801474	34.43970335	50.98151165	68.48176276	52.8326695	71.42963298	53.37750454	41.73044442	59.75991341	51.19826189	3440.20602	2978.281862	0.207940258	0.522701847	0.94267411	2794.686695	2815.588494	-0.010769404	0.975125601	0.999995905	2975.513431	2361.974131	0.333194931	0.342380408	0.87748843	C1qtnf1	10	107455845	107477162	+	3704	protein_coding	C1q and tumor necrosis factor related protein 1 [Source:RGD Symbol;Acc:1359204]	Collagen
ENSRNOG00000017765	2145	2694	3253	3954	2219	1765	1952	3482	2441	5501	3923	1632	41.69466945	47.60604009	66.12887887	83.05168736	45.44977976	34.66686497	36.22199223	68.84068175	46.77948345	120.5910915	80.44594508	34.93856276	2563.366031	2755.075494	-0.104043859	0.806389607	0.982651305	3760.077864	2598.074051	0.533334164	0.32731021	0.999995905	2752.066446	2614.671174	0.0738713	0.859872445	0.98671902	Net1	17	70010794	70020982	+	3227	protein_coding	neuroepithelial cell transforming 1 [Source:RGD Symbol;Acc:1305034]	RhoGEF
ENSRNOG00000009068	1962	1972	2401	5557	1937	2548	1754	2869	2967	6317	3367	1309	86.48609871	79.02517069	110.6861603	264.6953169	89.97009247	113.4915031	73.81016465	128.6296268	128.9434405	314.0353394	156.5752204	63.5504446	2465.752555	3487.161243	-0.500018268	0.2946728	0.879652453	3751.838938	3287.055711	0.190803116	0.769951543	0.999995905	3483.168075	2048.475394	0.765852194	0.104734673	0.616011154	Phlda3	13	52588917	52592001	+	1423	protein_coding	pleckstrin homology-like domain, family A, member 3 [Source:RGD Symbol;Acc:1310502]	-
ENSRNOG00000001068	3023	2998	2808	2578	3177	2970	3445	2967	3316	2288	2610	2702	173.1714255	156.1280521	168.2244226	159.580402	191.7681779	171.9139641	188.393794	172.8696642	187.2781069	147.8136181	157.7288742	170.4727913	3137.928972	2994.572791	0.06746688	0.677823299	0.964830477	2574.794843	2828.84017	-0.135752943	0.464978907	0.999995905	2991.691745	2838.590003	0.075853378	0.651186625	0.963691373	Rac1	12	13090372	13110592	+	1095	protein_coding	ras-related C3 botulinum toxin substrate 1 [Source:RGD Symbol;Acc:619755]	Ras
ENSRNOG00000000417	2977	2781	2277	2775	2953	2711	3103	3325	3164	2717	3082	3003	24.33059079	20.66265083	19.46214521	24.50729419	25.43071138	22.38824021	24.21000486	27.639401	25.49439431	25.04285281	26.57290688	27.03091798	3102.449385	2901.738241	0.096479385	0.550685344	0.948213147	2981.747481	2740.352453	0.121838356	0.454219911	0.999995905	2898.883558	2577.082668	0.169724398	0.357566394	0.885603372	Numa1	1	167051209	167091453	+	7675	protein_coding	nuclear mitotic apparatus protein 1 [Source:RGD Symbol;Acc:1308777]	-
ENSRNOG00000001596	2333	3011	3958	4439	2278	2826	2270	2772	2923	3945	2358	1751	201.5720544	236.5034971	357.6392959	414.437729	207.3913054	246.7200028	187.2322782	243.5970174	248.9882212	384.3996056	214.9275042	166.6223948	2579.751344	3299.029176	-0.354794017	0.292614763	0.879114199	2745.137502	3112.033405	-0.180984398	0.684785676	0.999995905	3295.444526	3011.82837	0.12984512	0.742786644	0.978436245	Atp5g3	3	60811210	60813869	-	726	protein_coding	ATP synthase, H+ transporting, mitochondrial Fo complex, subunit C3 (subunit 9) [Source:RGD Symbol;Acc:620052]	-
ENSRNOG00000050585	3839	4520	2933	2549	3658	2383	3333	2377	2473	2001	2210	2548	138.2363205	147.9632003	110.4510819	99.18190502	138.7934581	86.70511452	114.5720406	87.0555357	87.79354255	81.25900208	83.95159243	101.0497212	2633.213376	2955.749142	-0.166650152	0.540629193	0.947842336	2291.065453	2791.990146	-0.285258775	0.304646366	0.999995905	2952.954211	3599.425747	-0.285667919	0.309123036	0.859016535	Pgam1	1	261158261	261165808	+	1742	protein_coding	phosphoglycerate mutase 1 (brain) [Source:RGD Symbol;Acc:3312]	-
ENSRNOG00000006178	3644	3225	2987	1820	2773	2365	3785	3136	3906	1285	2851	3038	12.98727105	10.44913844	11.13342061	7.009216603	10.41383394	8.517012836	12.87788971	11.36786081	13.72480488	5.164912952	10.71937255	11.9250154	3490.84021	2385.542748	0.549242161	0.016617269	0.334210975	2418.9793	2254.141832	0.101839929	0.797469723	0.999995905	2383.3137	3169.822666	-0.411384487	0.090440476	0.577440106	Dync1h1	6	134958854	135085769	+	17600	protein_coding	dynein cytoplasmic 1 heavy chain 1 [Source:RGD Symbol;Acc:2511]	Dynein_heavy
ENSRNOG00000010984	2502	2485	2720	3798	2401	2780	2573	3342	3249	3349	3487	2124	65.55644028	59.19236319	74.53338061	107.5329537	66.28899888	73.60197606	64.35867958	89.06306992	83.92902407	98.96087989	96.38570243	61.29347062	2970.481639	3098.206877	-0.060729826	0.832657611	0.986576054	3035.048634	2923.62428	0.053987111	0.871375825	0.999995905	3094.933613	2486.233259	0.315960789	0.262600629	0.829155896	Anxa11	16	3867208	3912148	-	2394	protein_coding	annexin A11 [Source:RGD Symbol;Acc:1309911]	-
ENSRNOG00000059801	3592	3159	2144	1669	3880	3240	3737	2899	2632	1791	2684	3377	51.74877902	41.37372593	32.30296734	25.98236461	58.90019697	47.16560505	51.39562578	42.47908485	37.38385367	29.0991101	40.79236662	53.58293307	2985.433791	3002.871484	-0.008420346	0.981043932	0.999917427	2656.09626	2839.210144	-0.096190892	0.816382435	0.999995905	3000.217203	2844.217578	0.077041706	0.843012397	0.984999197	Lima1	7	141428063	141528397	-	4354	protein_coding	LIM domain and actin binding 1 [Source:RGD Symbol;Acc:1564050]	LIM
ENSRNOG00000012074	3445	3308	2812	2869	2899	2554	3417	3430	2654	2330	2575	2489	114.0936452	99.59761947	97.39606339	102.6742016	101.1676558	85.46922044	108.0330132	115.53924	86.65777854	87.02589391	89.9667587	90.78806684	3070.96279	2864.606207	0.100373689	0.633748909	0.959119355	2505.309895	2704.902476	-0.110533551	0.532026477	0.999995905	2861.762647	3069.589255	-0.101185509	0.583971232	0.954757262	Ifngr1	1	15062432	15080907	+	1894	protein_coding	interferon gamma receptor 1 [Source:RGD Symbol;Acc:620570]	-
ENSRNOG00000002251	3537	2589	2125	1820	3507	3203	4119	2911	2928	1912	2502	3618	48.72923726	32.42633254	30.61733218	27.09470947	50.91099229	44.58903905	54.1733418	40.79058336	39.7704065	29.70727279	36.36423624	54.89777703	3203.92946	2915.799237	0.135937163	0.664779401	0.962444828	2720.734532	2756.366605	-0.018787703	0.960823311	0.999995905	2913.160441	2650.511879	0.136344668	0.701258852	0.972740337	Sec31a	14	10854682	10909612	+	4553	protein_coding	SEC31 homolog A (S. cerevisiae) [Source:RGD Symbol;Acc:620233]	-
ENSRNOG00000056207	2164	2474	3663	3604	2479	2620	3163	2959	3379	3452	2732	2047	58.94073164	61.25889933	104.33957	106.072207	71.14690871	72.10679257	82.24258249	81.97216177	90.73625735	106.0350378	78.50034627	61.40556779	3067.728133	3003.135596	0.030755215	0.900049369	0.990126934	2797.001272	2834.09536	-0.019000697	0.953685676	0.999995905	2999.991451	2696.120525	0.154118341	0.662052979	0.965076306	Capza2	4	44936290	44972267	+	2303	protein_coding	capping protein (actin filament) muscle Z-line, alpha 2 [Source:RGD Symbol;Acc:1549770]	-
ENSRNOG00000008855	6131	13761	3779	137	3248	528	1576	124	551	602	537	3711	159.0476379	324.5317042	102.5242633	3.840387359	88.78368575	13.84033017	39.02935748	3.271754813	14.09230098	17.61216483	14.69612389	106.0274959	710.2363128	1342.704003	-0.918744146	0.498438164	0.940198729	1651.418134	1270.881647	0.377865662	0.726880767	0.999995905	1341.773115	7380.810419	-2.45964694	0.011410407	0.188997449	Gjb2	15	37377316	37383277	-	2418	protein_coding	gap junction protein, beta 2 [Source:RGD Symbol;Acc:728891]	Connexin
ENSRNOG00000001269	2856	3170	2566	3074	2959	3271	3200	2843	3014	2429	2794	2503	73.63228844	74.29859228	69.18637956	85.63918293	80.3852381	85.21327556	78.7588479	74.55042301	76.61040301	70.62491733	75.99221585	71.07266288	2922.604581	3195.475059	-0.12875391	0.34343917	0.896662547	2616.419121	3017.789064	-0.205872372	0.179888254	0.999995905	3192.300257	2752.243659	0.213931413	0.122599286	0.658905893	Ppp1cc	12	39864295	39882030	-	2433	protein_coding	protein phosphatase 1, catalytic subunit, gamma isozyme [Source:RGD Symbol;Acc:3377]	Metallophos
ENSRNOG00000000164	2987	3482	2637	2072	2873	2559	3902	2659	3093	2374	3302	2705	107.2493137	113.6578127	99.02008318	80.39103258	108.6966519	92.84236727	133.7475531	97.10482136	109.48979	96.13031297	125.0745587	106.9690678	3105.035237	2573.83253	0.270715983	0.239808523	0.85039405	2832.789734	2431.772315	0.220235774	0.352409117	0.999995905	2571.396291	2911.94312	-0.179455683	0.379396792	0.896656375	Lamp2	X	124722628	124766044	-	1747	protein_coding	lysosomal-associated membrane protein 2 [Source:RGD Symbol;Acc:2990]	-
ENSRNOG00000007769	2286	2431	2298	3274	2320	2984	2953	3218	3391	3602	3424	2436	96.88726906	93.66701397	101.8578186	149.9435264	103.6095329	127.7926653	119.4794505	138.7201934	141.6943986	172.1688346	153.0935367	113.7101979	3093.060559	2951.434567	0.067621892	0.765597484	0.979255186	3208.92697	2786.143563	0.203827605	0.469264691	0.999995905	2948.382889	2255.082596	0.386752112	0.083104317	0.556696269	2-Mar	7	18559205	18585313	-	1480	protein_coding	membrane-associated ring finger (C3HC4) 2, E3 ubiquitin protein ligase [Source:RGD Symbol;Acc:1306395]	-
ENSRNOG00000032708	4242	1226	3456	3628	3105	1155	6218	956	1010	1145	5437	2989	65.73283515	17.27083752	56.00661074	60.74877649	50.69843424	18.0846582	91.98175658	15.06720682	15.43005513	20.00955957	88.87991786	51.01163669	2583.296739	2742.567178	-0.086270915	0.908979972	0.991372479	3201.821246	2586.924116	0.307692617	0.63102593	0.999995905	2739.71364	2931.987415	-0.097841256	0.876164692	0.987697667	RT1-Bb	20	4039413	4049711	+	4048	protein_coding	RT1 class II, locus Bb [Source:RGD Symbol;Acc:3469]	C1-set
ENSRNOG00000018282	3266	1676	3224	1306	1403	1455	4610	4237	5391	1822	3511	2612	122.0162542	56.92286495	125.9651473	52.72337968	55.23068392	54.92639828	164.4151051	160.9989817	198.5661629	76.76623181	138.3773307	107.4747202	4596.140037	1429.482419	1.684913724	3.37E-22	2.93E-18	2677.313961	1350.177974	0.987680424	0.000767135	0.061638272	1428.082456	2667.884388	-0.901518897	0.014110745	0.213142749	Gda	1	238982392	239057732	-	1679	protein_coding	guanine deaminase [Source:RGD Symbol;Acc:621617]	Amidohydro_1
ENSRNOG00000016294	3420	2499	2043	695	2611	1836	5995	2530	3580	2002	3495	3768	122.6559161	81.47790969	76.62749336	26.9343039	98.6712224	66.53523451	205.2536378	92.2881782	126.5842944	80.9742269	132.233711	148.8349519	3870.804648	1754.524858	1.141539786	0.027133731	0.429693948	3128.994661	1659.633496	0.914819028	0.078171513	0.844815141	1753.058301	2557.527266	-0.544844616	0.282898089	0.845508994	Cd4	4	157383052	157408176	-	1749	protein_coding	Cd4 molecule [Source:RGD Symbol;Acc:2306]	ig
ENSRNOG00000001235	3059	3167	2290	2327	3183	3117	3912	2690	3081	2037	2413	3179	57.36348907	53.99025433	44.91024479	47.15318383	62.89468737	59.06218433	70.03162587	51.30639722	56.96160057	43.07918253	47.73599894	65.65657934	3114.677276	2956.014756	0.0754421	0.740960166	0.975946699	2585.383387	2793.054326	-0.111481378	0.686203031	0.999995905	2953.2154	2722.894634	0.117128254	0.598447168	0.956232785	Gna12	12	15890202	15971212	+	3345	protein_coding	guanine nucleotide binding protein (G protein) alpha 12 [Source:RGD Symbol;Acc:71018]	G-alpha
[truncated: 33,400 more rows]
